# Supplementary material for: Probing formation of cargo/importin-α transport complexes in plant cells using a pathogen effector
Source: Plant J. 2014 Nov 17;81(1):40–52. doi: 10.1111/tpj.12691 (PMC4350430; doi:10.1111/tpj.12691)
Supplement: Supplementary file 7 — Data S1. Proteins identified by LC-MS/MS in immuno-precipitates of YFP-HaRxL106 transgenics and controls. [file tpj0081-0040-sd7.xlsx]

## Sheet: final_for manuscript
Displaying:Total Spectrum Count									sum			count			indexes				adjusted spectal count					plotted:
2011_0119-0505-0804_merged_trypsin_selected
Identified Proteins	Accession Number	HaRxL106 (rep1)	HaRxL106 (rep2)	HaRxL106 (rep3)	Control (rep1)	Control (rep2)	Control (rep3)		HaRxL106	control		HaRxL106	control		scount	ccount	ssum		HaRxL106	control	ratio	Control	HaRxL106/Control	HaRxL106
__Symbols:_IMPA-4___importin_alpha_isoform_4___chr1:2994506-2997833_FORWARD_LENGTH=538	AT1G09270.1 (+1)	5	4	4	0	0	0		13	0		3	0		3	1	13		39	1e-05	21.895			21.895
__Symbols:_AT-IMP,_ATKAP_ALPHA,_AIMP_ALPHA,_IMPA-1,_IMPA1___importin_alpha_isoform_1___chr3:2120559-2123555_FORWARD_LENGTH=532	AT3G06720.1 (+1)	4	2	4	0	0	0		10	0		3	0		3	1	10		30	1e-05	21.5165			21.5165
__Symbols:_IMPA-2___importin_alpha_isoform_2___chr4:9134450-9137134_REVERSE_LENGTH=535	AT4G16143.1 (+1)	24	10	13	0	1	0		47	1		3	1		4	2	48		35.25	0.25	7.13955		7.13955
__Symbols:_ADL1,_ADL1A,_AG68,_DRP1A,_RSW9,_DL1___dynamin-like_protein___chr5:16820661-16824536_REVERSE_LENGTH=610	AT5G42080.1 (+1)	0	30	0	0	1	0		30	1		1	1		2	2	31		7.5	0.25	4.90689		4.90689
__Symbols:_ACT7___actin_7___chr5:3052809-3054220_FORWARD_LENGTH=377	AT5G09810.1	3	3	1	1	0	0		7	1		3	1		4	2	8		5.25	0.25	4.39232		4.39232
__Symbols:____Peroxidase_superfamily_protein___chr1:26964359-26966557_FORWARD_LENGTH=358	AT1G71695.1	0	16	0	1	0	0		16	1		1	1		2	2	17		4	0.25	4		4
__Symbols:____Ribosomal_protein_L10_family_protein___chr3:2823364-2825020_REVERSE_LENGTH=320	AT3G09200.1	1	7	0	0	1	0		8	1		2	1		3	2	9		4	0.25	4		4
__Symbols:_ADL3,_CF1,_DRP2B,_DL3___dynamin-like_3___chr1:21893413-21900780_FORWARD_LENGTH=920	AT1G59610.1	0	37	0	0	3	0		37	3		1	1		2	2	40		9.25	0.75	3.62449		3.62449
__Symbols:_EMB2296___Ribosomal_protein_L2_family___chr2:7837151-7838160_FORWARD_LENGTH=258	AT2G18020.1	1	9	0	0	2	0		10	2		2	1		3	2	12		5	0.5	3.32193		3.32193
__Symbols:____Translation_elongation_factor_EF1B,_gamma_chain___chr1:21377873-21380114_FORWARD_LENGTH=413	AT1G57720.1 (+1)	1	7	0	0	2	0		8	2		2	1		3	2	10		4	0.5	3		3
__Symbols:_LOS1___Ribosomal_protein_S5/Elongation_factor_G/III/V_family_protein___chr1:20968245-20971077_REVERSE_LENGTH=843	AT1G56070.1	1	6	1	0	3	0		8	3		3	1		4	2	11		6	0.75	3		3
__Symbols:_CaS___calcium_sensing_receptor___chr5:7736760-7738412_REVERSE_LENGTH=387	AT5G23060.1	0	7	0	0	1	0		7	1		1	1		2	2	8		1.75	0.25	2.80735		2.80735
__Symbols:_ATSCO1,_ATSCO1/CPEF-G,_SCO1___Translation_elongation_factor_EFG/EF2_protein___chr1:23233622-23236321_REVERSE_LENGTH=783	AT1G62750.1	0	6	0	0	1	0		6	1		1	1		2	2	7		1.5	0.25	2.58496		2.58496
__Symbols:_NFA02,_NFA2,_NAP1;2___nucleosome_assembly_protein_1;2___chr2:8438601-8441040_FORWARD_LENGTH=379	AT2G19480.1 (+2)	0	6	0	0	1	0		6	1		1	1		2	2	7		1.5	0.25	2.58496		2.58496
__Symbols:_PORB___protochlorophyllide_oxidoreductase_B___chr4:13725648-13727107_FORWARD_LENGTH=401	AT4G27440.1 (+1)	2	2	2	0	3	0		6	3		3	1		4	2	9		4.5	0.75	2.58496		2.58496
__Symbols:_PMDH2___peroxisomal_NAD-malate_dehydrogenase_2___chr5:2993645-2995551_REVERSE_LENGTH=354	AT5G09660.1 (+1)	3	5	0	0	3	0		8	3		2	1		3	2	11		4	0.75	2.41504		2.41504
__Symbols:_PAP10,_ATPAP10___purple_acid_phosphatase_10___chr2:7120502-7122772_REVERSE_LENGTH=468	AT2G16430.2	0	5	0	1	0	0		5	1		1	1		2	2	6		1.25	0.25	2.32193		2.32193
__Symbols:____Eukaryotic_aspartyl_protease_family_protein___chr3:19465644-19467053_REVERSE_LENGTH=469	AT3G52500.1	0	14	0	3	0	0		14	3		1	1		2	2	17		3.5	0.75	2.22239		2.22239
__Symbols:____Protein_of_unknown_function,_DUF642___chr5:8863430-8865394_FORWARD_LENGTH=369	AT5G25460.1	0	13	0	0	3	0		13	3		1	1		2	2	16		3.25	0.75	2.11548		2.11548
__Symbols:____Oxidoreductase,_zinc-binding_dehydrogenase_family_protein___chr1:8398245-8399656_REVERSE_LENGTH=386	AT1G23740.1	0	4	0	1	0	0		4	1		1	1		2	2	5		1	0.25	2		2
__Symbols:____Mitochondrial_substrate_carrier_family_protein___chr5:6679591-6681845_REVERSE_LENGTH=298	AT5G19760.1	0	4	0	0	1	0		4	1		1	1		2	2	5		1	0.25	2		2
__Symbols:_HCF136___photosystem_II_stability/assembly_factor,_chloroplast_(HCF136)___chr5:7778154-7780463_FORWARD_LENGTH=403	AT5G23120.1	0	4	0	0	1	0		4	1		1	1		2	2	5		1	0.25	2		2
__Symbols:_ATPGLP1,_PGLP1___2-phosphoglycolate_phosphatase_1___chr5:14421929-14424430_REVERSE_LENGTH=362	AT5G36700.1 (+5)	1	3	0	0	2	0		4	2		2	1		3	2	6		2	0.5	2		2
__Symbols:_ATBCA4,_BCA4,_CA4___beta_carbonic_anhydrase_4___chr1:26534167-26536505_REVERSE_LENGTH=258	AT1G70410.1 (+2)	1	3	0	0	2	0		4	2		2	1		3	2	6		2	0.5	2		2
__Symbols:_POR_C,_PORC___protochlorophyllide_oxidoreductase_C___chr1:907699-909245_FORWARD_LENGTH=401	AT1G03630.1 (+1)	1	3	0	0	2	0		4	2		2	1		3	2	6		2	0.5	2		2
__Symbols:____Galactose_mutarotase-like_superfamily_protein___chr3:17634971-17636998_FORWARD_LENGTH=358	AT3G47800.1	1	5	0	0	3	0		6	3		2	1		3	2	9		3	0.75	2		2
__Symbols:_VAR1,_FTSH5___FtsH_extracellular_protease_family___chr5:16902659-16905102_FORWARD_LENGTH=704	AT5G42270.1	1	8	0	0	5	0		9	5		2	1		3	2	14		4.5	1.25	1.848		1.848
__Symbols:_emb2726___elongation_factor_Ts_family_protein___chr4:14317744-14321315_FORWARD_LENGTH=953	AT4G29060.1	0	3	0	0	1	0		3	1		1	1		2	2	4		0.75	0.25	1.58496		1.58496
__Symbols:_ALDH11A3___aldehyde_dehydrogenase_11A3___chr2:10327325-10329601_REVERSE_LENGTH=496	AT2G24270.1 (+3)	0	3	0	0	1	0		3	1		1	1		2	2	4		0.75	0.25	1.58496		1.58496
__Symbols:_FDH___formate_dehydrogenase___chr5:4777043-4779190_FORWARD_LENGTH=384	AT5G14780.1	0	3	0	0	1	0		3	1		1	1		2	2	4		0.75	0.25	1.58496		1.58496
__Symbols:_ADK1,_ATADK1___adenosine_kinase_1___chr3:3012122-3014624_FORWARD_LENGTH=344	AT3G09820.1 (+1)	0	3	0	0	1	0		3	1		1	1		2	2	4		0.75	0.25	1.58496		1.58496
__Symbols:____6-phosphogluconate_dehydrogenase_family_protein___chr5:16665647-16667110_REVERSE_LENGTH=487	AT5G41670.1 (+1)	0	3	0	1	0	0		3	1		1	1		2	2	4		0.75	0.25	1.58496		1.58496
__Symbols:_HEMC___hydroxymethylbilane_synthase___chr5:2663763-2665596_REVERSE_LENGTH=382	AT5G08280.1	0	3	0	1	0	0		3	1		1	1		2	2	4		0.75	0.25	1.58496		1.58496
__Symbols:_TUF,_emb2448,_TUFF,_VHA-E1___vacuolar_ATP_synthase_subunit_E1___chr4:6800091-6801696_FORWARD_LENGTH=230	AT4G11150.1	0	6	0	0	2	0		6	2		1	1		2	2	8		1.5	0.5	1.58496		1.58496
__Symbols:_RPL2.1___ribosomal_protein_L2___chrC:84337-85843_REVERSE_LENGTH=274	ATCG00830.1 (+1)	0	9	0	0	3	0		9	3		1	1		2	2	12		2.25	0.75	1.58496		1.58496
__Symbols:_ATL5,_PGY3,_OLI5,_RPL5A___ribosomal_protein_L5___chr3:9269573-9271327_REVERSE_LENGTH=301	AT3G25520.1 (+2)	1	5	0	1	1	0		6	2		2	2		4	2	8		3	1	1.58496		1.58496
__Symbols:_ACT8___actin_8___chr1:18216539-18217947_FORWARD_LENGTH=377	AT1G49240.1 (+1)	10	11	5	4	2	3		26	9		3	3		6	2	35		19.5	6.75	1.53051		1.53051
__Symbols:_TUB2___tubulin_beta_chain_2___chr5:25181560-25183501_FORWARD_LENGTH=450	AT5G62690.1 (+1)	3	3	1	3	1	0		7	4		3	2		5	2	11		5.25	2	1.39232		1.39232
__Symbols:_GLP1,_ATGER1,_GER1___germin-like_protein_1___chr1:27339302-27339928_REVERSE_LENGTH=208	AT1G72610.1	0	5	0	0	2	0		5	2		1	1		2	2	7		1.25	0.5	1.32193		1.32193
__Symbols:_GAPA-2___glyceraldehyde_3-phosphate_dehydrogenase_A_subunit_2___chr1:4392634-4394283_REVERSE_LENGTH=399	AT1G12900.1 (+2)	0	5	0	0	2	0		5	2		1	1		2	2	7		1.25	0.5	1.32193		1.32193
__Symbols:____Pyridine_nucleotide-disulphide_oxidoreductase_family_protein___chr1:27991248-27992845_FORWARD_LENGTH=467	AT1G74470.1	1	4	0	1	1	0		5	2		2	2		4	2	7		2.5	1	1.32193		1.32193
__Symbols:_VAR2,_FTSH2___FtsH_extracellular_protease_family___chr2:13174692-13177064_FORWARD_LENGTH=695	AT2G30950.1	1	9	0	0	8	0		10	8		2	1		3	2	18		5	2	1.32193		1.32193
__Symbols:_PRK___phosphoribulokinase___chr1:11532668-11534406_FORWARD_LENGTH=395	AT1G32060.1	3	11	1	3	6	0		15	9		3	2		5	2	24		11.25	4.5	1.32193		1.32193
__Symbols:_P40,_AP40,_RP40,_RPSAA___40s_ribosomal_protein_SA___chr1:27243148-27244842_REVERSE_LENGTH=298	AT1G72370.1 (+1)	1	6	0	1	2	0		7	3		2	2		4	2	10		3.5	1.5	1.22239		1.22239
__Symbols:_ATPME3,_PME3___pectin_methylesterase_3___chr3:4772214-4775095_REVERSE_LENGTH=592	AT3G14310.1	1	6	0	1	2	0		7	3		2	2		4	2	10		3.5	1.5	1.22239		1.22239
__Symbols:_ATLFNR1,_FNR1___ferredoxin-NADP(+)-oxidoreductase_1___chr5:26451203-26453012_REVERSE_LENGTH=360	AT5G66190.1	1	8	0	1	3	0		9	4		2	2		4	2	13		4.5	2	1.16993		1.16993
__Symbols:_EIF4A-2___eif4a-2___chr1:20260495-20262018_FORWARD_LENGTH=412	AT1G54270.1 (+4)	2	4	3	2	4	0		9	6		3	2		5	2	15		6.75	3	1.16993		1.16993
__Symbols:_FBA2___fructose-bisphosphate_aldolase_2___chr4:18163714-18165659_REVERSE_LENGTH=398	AT4G38970.1	5	10	0	2	5	0		15	7		2	2		4	2	22		7.5	3.5	1.09954		1.09954
__Symbols:____GTP_binding_Elongation_factor_Tu_family_protein___chr1:2455559-2457001_FORWARD_LENGTH=449	AT1G07920.1 (+5)	9	7	3	7	1	1		19	9		3	3		6	2	28		14.25	6.75	1.078		1.078
__Symbols:_CSP41A___chloroplast_stem-loop_binding_protein_of__41_kDa___chr3:23327006-23328620_REVERSE_LENGTH=406	AT3G63140.1	0	2	0	0	1	0		2	1		1	1		2	2	3		0.5	0.25	1		1
__Symbols:_EMB3010,_RPS6B___Ribosomal_protein_S6e___chr5:3258734-3260142_REVERSE_LENGTH=249	AT5G10360.1	0	2	0	0	1	0		2	1		1	1		2	2	3		0.5	0.25	1		1
__Symbols:____DEK_domain-containing_chromatin_associated_protein___chr4:13430873-13434877_REVERSE_LENGTH=763	AT4G26630.1 (+1)	0	2	0	0	1	0		2	1		1	1		2	2	3		0.5	0.25	1		1
__Symbols:_AOS,_CYP74A,_DDE2___allene_oxide_synthase___chr5:17097803-17099359_REVERSE_LENGTH=518	AT5G42650.1	0	2	0	1	0	0		2	1		1	1		2	2	3		0.5	0.25	1		1
__Symbols:_MPPBETA___Insulinase_(Peptidase_family_M16)_protein___chr3:365624-368526_FORWARD_LENGTH=531	AT3G02090.1 (+1)	0	2	0	0	1	0		2	1		1	1		2	2	3		0.5	0.25	1		1
__Symbols:_APX4,_TL29___ascorbate_peroxidase_4___chr4:5777502-5779338_REVERSE_LENGTH=349	AT4G09010.1	0	2	0	1	0	0		2	1		1	1		2	2	3		0.5	0.25	1		1
__Symbols:____Rieske_(2Fe-2S)_domain-containing_protein___chr1:26936084-26937331_FORWARD_LENGTH=287	AT1G71500.1	0	2	0	0	1	0		2	1		1	1		2	2	3		0.5	0.25	1		1
__Symbols:_ATNUC-L1,_PARL1,_NUC-L1___nucleolin_like_1___chr1:18098186-18101422_FORWARD_LENGTH=557	AT1G48920.1	0	2	0	0	1	0		2	1		1	1		2	2	3		0.5	0.25	1		1
__Symbols:_MAB1___Transketolase_family_protein___chr5:20689671-20692976_FORWARD_LENGTH=363	AT5G50850.1	0	2	0	0	1	0		2	1		1	1		2	2	3		0.5	0.25	1		1
__Symbols:_ATHM4,_TRX-M4,_ATM4___thioredoxin_M-type_4___chr3:5188448-5189457_FORWARD_LENGTH=193	AT3G15360.1	0	0	2	0	1	0		2	1		1	1		2	2	3		0.5	0.25	1		1
__Symbols:_EXGT-A1,_EXT,_XTH4___xyloglucan_endotransglucosylase/hydrolase_4___chr2:2763619-2765490_FORWARD_LENGTH=296	AT2G06850.1	0	2	0	0	1	0		2	1		1	1		2	2	3		0.5	0.25	1		1
__Symbols:_CLPR1,_NCLPP5,_SVR2___CLP_protease_proteolytic_subunit_1___chr1:18501936-18504462_REVERSE_LENGTH=387	AT1G49970.1	0	2	0	0	1	0		2	1		1	1		2	2	3		0.5	0.25	1		1
__Symbols:_MEE5,_CLO,_GFA1___Ribosomal_protein_S5/Elongation_factor_G/III/V_family_protein___chr1:1900524-1904583_FORWARD_LENGTH=987	AT1G06220.1 (+1)	0	2	0	0	1	0		2	1		1	1		2	2	3		0.5	0.25	1		1
__Symbols:____Class_I_glutamine_amidotransferase-like_superfamily_protein___chr3:5047510-5049621_FORWARD_LENGTH=392	AT3G14990.1 (+2)	0	0	2	0	0	1		2	1		1	1		2	2	3		0.5	0.25	1		1
__Symbols:____Ribosomal_protein_L4/L1_family___chr3:2953813-2955444_FORWARD_LENGTH=406	AT3G09630.1	0	2	0	0	1	0		2	1		1	1		2	2	3		0.5	0.25	1		1
__Symbols:_CRD1,_CHL27,_ACSF___dicarboxylate_diiron_protein,_putative_(Crd1)___chr3:21076594-21078269_FORWARD_LENGTH=409	AT3G56940.1	0	2	0	0	1	0		2	1		1	1		2	2	3		0.5	0.25	1		1
__Symbols:_HEMB1___Aldolase_superfamily_protein___chr1:26232197-26234713_FORWARD_LENGTH=430	AT1G69740.1 (+1)	0	2	0	1	0	0		2	1		1	1		2	2	3		0.5	0.25	1		1
__Symbols:____Ribosomal_protein_S5_family_protein___chr2:17460016-17461398_REVERSE_LENGTH=285	AT2G41840.1	0	4	0	0	2	0		4	2		1	1		2	2	6		1	0.5	1		1
__Symbols:_ATPREP1,_ATZNMP,_PREP1___presequence_protease_1___chr3:6625578-6631874_REVERSE_LENGTH=1080	AT3G19170.1	0	4	0	0	2	0		4	2		1	1		2	2	6		1	0.5	1		1
__Symbols:_EIF3A,_ATEIF3A-1,_EIF3A-1,_ATTIF3A1,_TIF3A1___eukaryotic_translation_initiation_factor_3A___chr4:6947834-6952053_REVERSE_LENGTH=987	AT4G11420.1	0	4	0	0	2	0		4	2		1	1		2	2	6		1	0.5	1		1
__Symbols:____uridylyltransferase-related___chr1:5773796-5776125_FORWARD_LENGTH=290	AT1G16880.1	1	1	0	0	2	0		2	2		2	1		3	2	4		1	0.5	1		1
__Symbols:_FIB4___Plastid-lipid_associated_protein_PAP_/_fibrillin_family_protein___chr3:8376636-8378225_REVERSE_LENGTH=284	AT3G23400.1	1	1	0	0	2	0		2	2		2	1		3	2	4		1	0.5	1		1
__Symbols:_ADG1,_APS1___ADP_glucose_pyrophosphorylase__1___chr5:19570326-19572557_FORWARD_LENGTH=520	AT5G48300.1	1	2	0	3	0	0		3	3		2	1		3	2	6		1.5	0.75	1		1
__Symbols:____Curculin-like_(mannose-binding)_lectin_family_protein___chr1:29637141-29638508_REVERSE_LENGTH=455	AT1G78830.1	1	2	0	0	3	0		3	3		2	1		3	2	6		1.5	0.75	1		1
__Symbols:_PIP2A,_PIP2,_PIP2;1___plasma_membrane_intrinsic_protein_2A___chr3:19803906-19805454_REVERSE_LENGTH=287	AT3G53420.1 (+1)	2	4	0	2	1	0		6	3		2	2		4	2	9		3	1.5	1		1
__Symbols:_mMDH1___Lactate/malate_dehydrogenase_family_protein___chr1:19854966-19856802_REVERSE_LENGTH=341	AT1G53240.1	1	11	0	2	4	0		12	6		2	2		4	2	18		6	3	1		1
__Symbols:_HSC70-1,_HSP70-1,_AT-HSC70-1,_HSC70___heat_shock_cognate_protein_70-1___chr5:554055-556334_REVERSE_LENGTH=651	AT5G02500.1	22	17	11	23	15	0		50	38		3	2		5	2	88		37.5	19	0.980891		0.980891
__Symbols:_PGK1___phosphoglycerate_kinase_1___chr3:4061127-4063140_REVERSE_LENGTH=481	AT3G12780.1	11	14	1	9	11	0		26	20		3	2		5	2	46		19.5	10	0.963474		0.963474
__Symbols:_ATRAB8D,_ATRABE1B,_RABE1b___RAB_GTPase_homolog_E1B___chr4:10990036-10991466_FORWARD_LENGTH=476	AT4G20360.1	18	24	12	15	9	4		54	28		3	3		6	2	82		40.5	21	0.947533		0.947533
__Symbols:_GAPA,_GAPA-1___glyceraldehyde_3-phosphate_dehydrogenase_A_subunit___chr3:9795226-9796848_FORWARD_LENGTH=396	AT3G26650.1	10	19	1	11	13	0		30	24		3	2		5	2	54		22.5	12	0.906891		0.906891
__Symbols:____Aldolase-type_TIM_barrel_family_protein___chr3:4818667-4820748_FORWARD_LENGTH=367	AT3G14415.1 (+2)	0	7	0	0	4	0		7	4		1	1		2	2	11		1.75	1	0.807355		0.807355
__Symbols:_CRB,_CSP41B,_HIP1.3___chloroplast_RNA_binding___chr1:3015473-3018035_FORWARD_LENGTH=378	AT1G09340.1	0	14	0	0	8	0		14	8		1	1		2	2	22		3.5	2	0.807355		0.807355
__Symbols:_CPN60B,_LEN1___chaperonin_60_beta___chr1:20715717-20718673_REVERSE_LENGTH=600	AT1G55490.1 (+1)	6	12	3	10	8	0		21	18		3	2		5	2	39		15.75	9	0.807355		0.807355
__Symbols:_hda14,_ATHDA14___histone_deacetylase_14___chr4:16102774-16105439_REVERSE_LENGTH=423	AT4G33470.1	7	22	3	3	14	2		32	19		3	3		6	2	51		24	14.25	0.752072		0.752072
__Symbols:_PSB29,_THF1___photosystem_II_reaction_center_PSB29_protein___chr2:8987783-8989185_FORWARD_LENGTH=300	AT2G20890.1	0	5	0	0	3	0		5	3		1	1		2	2	8		1.25	0.75	0.736966		0.736966
__Symbols:_PSBO2,_PSBO-2,_OEC33___photosystem_II_subunit_O-2___chr3:18891008-18892311_REVERSE_LENGTH=331	AT3G50820.1	1	4	0	1	2	0		5	3		2	2		4	2	8		2.5	1.5	0.736966		0.736966
__Symbols:_SHM1,_STM,_SHMT1___serine_transhydroxymethyltransferase_1___chr4:17831891-17834742_REVERSE_LENGTH=517	AT4G37930.1	2	8	1	6	4	0		11	10		3	2		5	2	21		8.25	5	0.722466		0.722466
__Symbols:_SBPASE___sedoheptulose-bisphosphatase___chr3:20709640-20711421_FORWARD_LENGTH=393	AT3G55800.1	2	10	1	4	8	0		13	12		3	2		5	2	25		9.75	6	0.70044		0.70044
__Symbols:____Aldolase-type_TIM_barrel_family_protein___chr3:4821804-4823899_FORWARD_LENGTH=367	AT3G14420.1 (+1)	2	19	0	4	9	0		21	13		2	2		4	2	34		10.5	6.5	0.691878		0.691878
__Symbols:_PTAC16___plastid_transcriptionally_active_16___chr3:17228766-17231021_FORWARD_LENGTH=510	AT3G46780.1	5	6	3	7	6	0		14	13		3	2		5	2	27		10.5	6.5	0.691878		0.691878
__Symbols:_AAC1___ADP/ATP_carrier_1___chr3:2605706-2607030_REVERSE_LENGTH=381	AT3G08580.1 (+1)	1	7	0	1	4	0		8	5		2	2		4	2	13		4	2.5	0.678072		0.678072
__Symbols:_HSP70,_ATHSP70___heat_shock_protein_70___chr3:3991487-3993689_REVERSE_LENGTH=650	AT3G12580.1	0	7	1	4	1	0		8	5		2	2		4	2	13		4	2.5	0.678072		0.678072
__Symbols:____ATP_synthase_alpha/beta_family_protein___chr5:2818395-2821149_REVERSE_LENGTH=556	AT5G08670.1 (+2)	6	13	2	11	9	0		21	20		3	2		5	2	41		15.75	10	0.655352		0.655352
__Symbols:_TUB5___tubulin_beta-5_chain___chr1:6938033-6940481_REVERSE_LENGTH=449	AT1G20010.1	8	6	0	7	2	0		14	9		2	2		4	2	23		7	4.5	0.63743		0.63743
__Symbols:____Ribosomal_protein_L3_family_protein___chr2:17894898-17895713_FORWARD_LENGTH=271	AT2G43030.1	0	3	0	0	2	0		3	2		1	1		2	2	5		0.75	0.5	0.584963		0.584963
__Symbols:_RPS4___chloroplast_ribosomal_protein_S4___chrC:45223-45828_REVERSE_LENGTH=201	ATCG00380.1	0	3	0	0	2	0		3	2		1	1		2	2	5		0.75	0.5	0.584963		0.584963
__Symbols:_RBP31,_ATRBP31,_CP31,_ATRBP33___31-kDa_RNA_binding_protein___chr4:12766223-12767952_REVERSE_LENGTH=329	AT4G24770.1	1	5	0	3	1	0		6	4		2	2		4	2	10		3	2	0.584963		0.584963
__Symbols:_RCA___rubisco_activase___chr2:16571046-16573345_REVERSE_LENGTH=446	AT2G39730.2	27	52	14	30	28	6		93	64		3	3		6	2	157		69.75	48	0.539159		0.539159
__Symbols:____Glycosyl_hydrolase_family_protein___chr5:7107609-7110775_REVERSE_LENGTH=624	AT5G20950.1 (+1)	0	7	0	0	5	0		7	5		1	1		2	2	12		1.75	1.25	0.485427		0.485427
__Symbols:_ATXYL1,_XYL1,_TRG1___alpha-xylosidase_1___chr1:25734435-25737897_REVERSE_LENGTH=915	AT1G68560.1	1	6	0	2	3	0		7	5		2	2		4	2	12		3.5	2.5	0.485427		0.485427
__Symbols:_PETA___photosynthetic_electron_transfer_A___chrC:61657-62619_FORWARD_LENGTH=320	ATCG00540.1	4	14	0	3	10	0		18	13		2	2		4	2	31		9	6.5	0.469485		0.469485
__Symbols:____Ribosomal_L5P_family_protein___chr4:544166-545480_REVERSE_LENGTH=262	AT4G01310.1	0	4	0	0	3	0		4	3		1	1		2	2	7		1	0.75	0.415037		0.415037
__Symbols:____Ribosomal_protein_S8e_family_protein___chr5:6851695-6853012_REVERSE_LENGTH=222	AT5G20290.1	0	4	0	0	3	0		4	3		1	1		2	2	7		1	0.75	0.415037		0.415037
__Symbols:_MTO3,_SAMS3,_MAT4___S-adenosylmethionine_synthetase_family_protein___chr3:5952484-5953665_REVERSE_LENGTH=393	AT3G17390.1	1	3	0	2	1	0		4	3		2	2		4	2	7		2	1.5	0.415037		0.415037
__Symbols:____Subtilase_family_protein___chr3:4658421-4660754_REVERSE_LENGTH=777	AT3G14067.1	2	6	4	3	4	2		12	9		3	3		6	2	21		9	6.75	0.415037		0.415037
__Symbols:_GAPB___glyceraldehyde-3-phosphate_dehydrogenase_B_subunit___chr1:16127552-16129584_FORWARD_LENGTH=447	AT1G42970.1	35	35	12	30	25	7		82	62		3	3		6	2	144		61.5	46.5	0.403356		0.403356
__Symbols:____Ribosomal_protein_S27a_/_Ubiquitin_family_protein___chr1:8314940-8315410_FORWARD_LENGTH=156	AT1G23410.1 (+3)	20	12	19	48	11	0		51	59		3	2		5	2	110		38.25	29.5	0.374745		0.374745
__Symbols:_ATPA___ATP_synthase_subunit_alpha___chrC:9938-11461_REVERSE_LENGTH=507	ATCG00120.1	26	21	12	20	17	9		59	46		3	3		6	2	105		44.25	34.5	0.359081		0.359081
__Symbols:_ESM1___epithiospecifier_modifier_1___chr3:4729886-4731562_FORWARD_LENGTH=392	AT3G14210.1	6	7	1	5	5	1		14	11		3	3		6	2	25		10.5	8.25	0.347923		0.347923
__Symbols:_ATPC1___ATPase,_F1_complex,_gamma_subunit_protein___chr4:2350761-2351882_REVERSE_LENGTH=373	AT4G04640.1	6	15	3	7	10	2		24	19		3	3		6	2	43		18	14.25	0.337035		0.337035
__Symbols:_BGLU44___B-S_glucosidase_44___chr3:6191586-6194124_FORWARD_LENGTH=512	AT3G18080.1	0	15	0	2	4	0		15	6		1	2		3	2	21		3.75	3	0.321928		0.321928
__Symbols:_CAB1,_AB140,_CAB140,_LHCB1.3___chlorophyll_A/B_binding_protein_1___chr1:10478071-10478874_FORWARD_LENGTH=267	AT1G29930.1	12	30	5	16	17	5		47	38		3	3		6	2	85		35.25	28.5	0.306661		0.306661
__Symbols:_GS2,_GLN2,_ATGSL1___glutamine_synthetase_2___chr5:13831220-13833239_FORWARD_LENGTH=430	AT5G35630.1 (+2)	3	8	0	6	3	0		11	9		2	2		4	2	20		5.5	4.5	0.289507		0.289507
__Symbols:_ATPB,_PB___ATP_synthase_subunit_beta___chrC:52660-54156_REVERSE_LENGTH=498	ATCG00480.1	55	87	12	75	44	8		154	127		3	3		6	2	281		115.5	95.25	0.278102		0.278102
__Symbols:_GAPC,_GAPC-1,_GAPC1___glyceraldehyde-3-phosphate_dehydrogenase_C_subunit_1___chr3:1081077-1083131_FORWARD_LENGTH=338	AT3G04120.1	6	11	2	6	9	1		19	16		3	3		6	2	35		14.25	12	0.247928		0.247928
__Symbols:_RPS1,_ARRPS1___ribosomal_protein_S1___chr5:11619262-11621223_REVERSE_LENGTH=416	AT5G30510.1	0	7	0	2	1	0		7	3		1	2		3	2	10		1.75	1.5	0.222392		0.222392
__Symbols:_SLP2___subtilisin-like_serine_protease_2___chr4:16656929-16659223_REVERSE_LENGTH=764	AT4G34980.1	4	2	2	2	2	3		8	7		3	3		6	2	15		6	5.25	0.192645		0.192645
__Symbols:_CAT3,_SEN2,_ATCAT3___catalase_3___chr1:7143142-7146193_FORWARD_LENGTH=492	AT1G20620.1 (+1)	10	8	2	17	10	0		20	27		3	2		5	2	47		15	13.5	0.152003		0.152003
__Symbols:_VHA-A___vacuolar_ATP_synthase_subunit_A___chr1:29660463-29664575_FORWARD_LENGTH=623	AT1G78900.1 (+1)	4	9	0	5	7	0		13	12		2	2		4	2	25		6.5	6	0.115477		0.115477
__Symbols:____Ribosomal_protein_L30/L7_family_protein___chr2:18249227-18250417_REVERSE_LENGTH=247	AT2G44120.2	0	2	0	0	2	0		2	2		1	1		2	2	4		0.5	0.5	0		0
__Symbols:____Glycine_cleavage_T-protein_family___chr1:4001801-4003245_FORWARD_LENGTH=408	AT1G11860.1 (+2)	0	2	0	0	2	0		2	2		1	1		2	2	4		0.5	0.5	0		0
__Symbols:_SAC52,_RPL10,_RPL10A___Ribosomal_protein_L16p/L10e_family_protein___chr1:4888270-4889408_FORWARD_LENGTH=220	AT1G14320.1 (+1)	0	2	0	0	2	0		2	2		1	1		2	2	4		0.5	0.5	0		0
__Symbols:_CHLI1,_CH42,_CH-42,_CHL11,_CHLI-1___P-loop_containing_nucleoside_triphosphate_hydrolases_superfamily_protein___chr4:10201897-10203361_REVERSE_LENGTH=424	AT4G18480.1	0	2	0	2	0	0		2	2		1	1		2	2	4		0.5	0.5	0		0
__Symbols:_PGK___phosphoglycerate_kinase___chr1:29924347-29926295_REVERSE_LENGTH=401	AT1G79550.1 (+1)	0	2	0	0	2	0		2	2		1	1		2	2	4		0.5	0.5	0		0
__Symbols:_ATARCA,_RACK1A_AT,_RACK1A___Transducin/WD40_repeat-like_superfamily_protein___chr1:6222325-6223901_FORWARD_LENGTH=327	AT1G18080.1	0	2	0	0	2	0		2	2		1	1		2	2	4		0.5	0.5	0		0
__Symbols:____Ribosomal_protein_L1p/L10e_family___chr1:2636231-2637694_FORWARD_LENGTH=216	AT1G08360.1 (+4)	0	2	0	0	2	0		2	2		1	1		2	2	4		0.5	0.5	0		0
__Symbols:_VHA-A3___vacuolar_proton_ATPase_A3___chr4:18209513-18214752_FORWARD_LENGTH=821	AT4G39080.1	0	2	0	0	2	0		2	2		1	1		2	2	4		0.5	0.5	0		0
__Symbols:_ATPHB1,_PHB1___prohibitin_1___chr4:14084970-14086372_REVERSE_LENGTH=288	AT4G28510.1	0	2	0	0	2	0		2	2		1	1		2	2	4		0.5	0.5	0		0
__Symbols:_NIR1,_NIR,_ATHNIR___nitrite_reductase_1___chr2:6810552-6812666_FORWARD_LENGTH=586	AT2G15620.1	0	2	0	0	2	0		2	2		1	1		2	2	4		0.5	0.5	0		0
__Symbols:____vacuolar_ATP_synthase_subunit_H_family_protein___chr3:14228846-14232228_REVERSE_LENGTH=441	AT3G42050.1	0	2	0	0	2	0		2	2		1	1		2	2	4		0.5	0.5	0		0
__Symbols:_AtPPa6,_PPa6___pyrophosphorylase_6___chr5:2991331-2993117_REVERSE_LENGTH=300	AT5G09650.1	0	2	0	0	2	0		2	2		1	1		2	2	4		0.5	0.5	0		0
__Symbols:_ATIMD3,_IMD3,_IPMDH1___isopropylmalate_dehydrogenase_3___chr1:11142843-11144617_REVERSE_LENGTH=404	AT1G31180.1	0	4	0	1	1	0		4	2		1	2		3	2	6		1	1	0		0
__Symbols:____Ribosomal_protein_L4/L1_family___chr5:657830-659526_FORWARD_LENGTH=407	AT5G02870.1	0	5	0	0	5	0		5	5		1	1		2	2	10		1.25	1.25	0		0
__Symbols:____ATPase,_V1_complex,_subunit_B_protein___chr1:7016971-7020290_FORWARD_LENGTH=487	AT1G20260.1 (+1)	1	8	0	3	6	0		9	9		2	2		4	2	18		4.5	4.5	0		0
__Symbols:_GRF1,_GF14_CHI___general_regulatory_factor_1___chr4:5775387-5777157_FORWARD_LENGTH=267	AT4G09000.1 (+1)	1	9	0	2	8	0		10	10		2	2		4	2	20		5	5	0		0
__Symbols:_RBCL___ribulose-bisphosphate_carboxylases___chrC:54958-56397_FORWARD_LENGTH=479	ATCG00490.1	91	125	29	154	68	28		245	250		3	3		6	2	495		183.75	187.5	-0.0291463		-0.0291463
__Symbols:_FBA1___fructose-bisphosphate_aldolase_1___chr2:9128416-9130152_REVERSE_LENGTH=399	AT2G21330.1	10	29	0	4	14	9		39	27		2	3		5	2	66		19.5	20.25	-0.0544478		-0.0544478
__Symbols:_PSBO-1,_OEE1,_OEE33,_OE33,_PSBO1,_MSP-1___PS_II_oxygen-evolving_complex_1___chr5:26568744-26570124_FORWARD_LENGTH=332	AT5G66570.1	7	25	0	7	15	1		32	23		2	3		5	2	55		16	17.25	-0.108524		-0.108524
__Symbols:_LHCB5___light_harvesting_complex_of_photosystem_II_5___chr4:6408200-6409496_FORWARD_LENGTH=280	AT4G10340.1	2	7	2	5	13	0		11	18		3	2		5	2	29		8.25	9	-0.125531		-0.125531
__Symbols:_ATTIC110,_TIC110___translocon_at_the_inner_envelope_membrane_of_chloroplasts_110___chr1:2130303-2135563_REVERSE_LENGTH=1016	AT1G06950.1	0	7	0	1	3	0		7	4		1	2		3	2	11		1.75	2	-0.192645		-0.192645
__Symbols:____Ribosomal_protein_S5_family_protein___chr2:14300925-14302352_REVERSE_LENGTH=303	AT2G33800.1	0	7	0	1	3	0		7	4		1	2		3	2	11		1.75	2	-0.192645		-0.192645
__Symbols:_HSP81-3,_Hsp81.3,_AtHsp90-3,_AtHsp90.3___heat_shock_protein_81-3___chr5:22681410-22683911_FORWARD_LENGTH=699	AT5G56010.1 (+1)	1	6	0	2	6	0		7	8		2	2		4	2	15		3.5	4	-0.192645		-0.192645
__Symbols:_GRF6,_AFT1,_14-3-3lambda___G-box_regulating_factor_6___chr5:3284452-3286261_REVERSE_LENGTH=248	AT5G10450.1 (+3)	1	6	0	1	7	0		7	8		2	2		4	2	15		3.5	4	-0.192645		-0.192645
__Symbols:_ATCIMS,_ATMETS,_ATMS1___Cobalamin-independent_synthase_family_protein___chr5:5935771-5939195_FORWARD_LENGTH=765	AT5G17920.1 (+1)	6	8	0	5	4	2		14	11		2	3		5	2	25		7	8.25	-0.237039		-0.237039
__Symbols:_CPN60A,_CH-CPN60A,_SLP___chaperonin-60alpha___chr2:11926603-11929184_FORWARD_LENGTH=586	AT2G28000.1	3	10	3	11	7	1		16	19		3	3		6	2	35		12	14.25	-0.247928		-0.247928
__Symbols:_ATLFNR2,_FNR2___ferredoxin-NADP(+)-oxidoreductase_2___chr1:6942851-6944868_FORWARD_LENGTH=369	AT1G20020.1 (+2)	0	10	0	3	3	0		10	6		1	2		3	2	16		2.5	3	-0.263034		-0.263034
__Symbols:_PSBA___photosystem_II_reaction_center_protein_A___chrC:383-1444_REVERSE_LENGTH=353	ATCG00020.1	10	22	0	18	21	0		32	39		2	2		4	2	71		16	19.5	-0.285402		-0.285402
__Symbols:_CLPC,_ATHSP93-V,_HSP93-V,_DCA1,_CLPC1___CLPC_homologue_1___chr5:20715710-20719800_REVERSE_LENGTH=929	AT5G50920.1	3	10	0	4	12	0		13	16		2	2		4	2	29		6.5	8	-0.29956		-0.29956
__Symbols:_ADG2,_APL1___ADP_glucose_pyrophosphorylase_large_subunit_1___chr5:6463931-6466775_REVERSE_LENGTH=522	AT5G19220.1	1	1	0	5	0	0		2	5		2	1		3	2	7		1	1.25	-0.321928		-0.321928
__Symbols:_LHCB4.2___light_harvesting_complex_photosystem_II___chr3:2717717-2718665_FORWARD_LENGTH=287	AT3G08940.2	3	9	0	6	9	0		12	15		2	2		4	2	27		6	7.5	-0.321928		-0.321928
__Symbols:_LHCA3___photosystem_I_light_harvesting_complex_gene_3___chr1:22700152-22701149_FORWARD_LENGTH=273	AT1G61520.1 (+2)	2	9	0	5	9	0		11	14		2	2		4	2	25		5.5	7	-0.347923		-0.347923
__Symbols:_RPL4___ribosomal_protein_L4___chr1:2249190-2250189_FORWARD_LENGTH=282	AT1G07320.1 (+3)	0	3	0	0	4	0		3	4		1	1		2	2	7		0.75	1	-0.415037		-0.415037
__Symbols:_MDAR6___monodehydroascorbate_reductase_6___chr1:23730206-23733534_FORWARD_LENGTH=486	AT1G63940.1 (+2)	0	3	0	1	1	0		3	2		1	2		3	2	5		0.75	1	-0.415037		-0.415037
__Symbols:_GRF7,_GF14_NU___general_regulatory_factor_7___chr3:526800-527915_REVERSE_LENGTH=265	AT3G02520.1	0	3	0	1	1	0		3	2		1	2		3	2	5		0.75	1	-0.415037		-0.415037
__Symbols:_TROL___thylakoid_rhodanese-like___chr4:455874-458175_FORWARD_LENGTH=466	AT4G01050.1	2	3	1	6	6	0		6	12		3	2		5	2	18		4.5	6	-0.415037		-0.415037
__Symbols:____Transketolase___chr3:22454004-22456824_FORWARD_LENGTH=741	AT3G60750.1 (+1)	6	17	0	10	11	1		23	22		2	3		5	2	45		11.5	16.5	-0.520832		-0.520832
__Symbols:_LHCB4.1___light_harvesting_complex_photosystem_II___chr5:209084-210243_FORWARD_LENGTH=290	AT5G01530.1	4	7	0	8	8	0		11	16		2	2		4	2	27		5.5	8	-0.540568		-0.540568
__Symbols:____RNA-binding_(RRM/RBD/RNP_motifs)_family_protein___chr2:15634980-15636331_REVERSE_LENGTH=289	AT2G37220.1	2	0	0	0	3	0		2	3		1	1		2	2	5		0.5	0.75	-0.584963		-0.584963
__Symbols:____Ribose_5-phosphate_isomerase,_type_A_protein___chr3:1313365-1314195_FORWARD_LENGTH=276	AT3G04790.1	0	2	0	0	3	0		2	3		1	1		2	2	5		0.5	0.75	-0.584963		-0.584963
__Symbols:_VDAC3,_ATVDAC3___voltage_dependent_anion_channel_3___chr5:4889641-4891389_REVERSE_LENGTH=274	AT5G15090.1 (+1)	0	2	0	0	3	0		2	3		1	1		2	2	5		0.5	0.75	-0.584963		-0.584963
__Symbols:____TCP-1/cpn60_chaperonin_family_protein___chr5:9255561-9258891_REVERSE_LENGTH=555	AT5G26360.1	0	2	0	0	3	0		2	3		1	1		2	2	5		0.5	0.75	-0.584963		-0.584963
__Symbols:____Subtilase_family_protein___chr4:11501314-11504656_REVERSE_LENGTH=766	AT4G21650.1	0	4	0	1	2	0		4	3		1	2		3	2	7		1	1.5	-0.584963		-0.584963
expression_construct_added_for_Lennart	Waco3_His6-tagged	0	12	0	0	18	0		12	18		1	1		2	2	30		3	4.5	-0.584963		-0.584963
__Symbols:_LHCB2.2,_LHCB2___photosystem_II_light_harvesting_complex_gene_2.2___chr2:1799436-1800329_REVERSE_LENGTH=265	AT2G05070.1 (+2)	3	7	0	3	12	0		10	15		2	2		4	2	25		5	7.5	-0.584963		-0.584963
__Symbols:_PSBB___photosystem_II_reaction_center_protein_B___chrC:72371-73897_FORWARD_LENGTH=508	ATCG00680.1	6	17	0	17	18	0		23	35		2	2		4	2	58		11.5	17.5	-0.605721		-0.605721
__Symbols:_AVP1,_ATAVP3,_AVP-3,_AtVHP1;1___Inorganic_H_pyrophosphatase_family_protein___chr1:5399115-5402185_FORWARD_LENGTH=770	AT1G15690.1	0	5	0	1	3	0		5	4		1	2		3	2	9		1.25	2	-0.678072		-0.678072
__Symbols:_HOG1,_EMB1395,_SAHH1,_MEE58,_ATSAHH1___S-adenosyl-L-homocysteine_hydrolase___chr4:8054931-8056676_FORWARD_LENGTH=485	AT4G13940.1 (+2)	2	1	0	4	1	0		3	5		2	2		4	2	8		1.5	2.5	-0.736966		-0.736966
__Symbols:____Lactate/malate_dehydrogenase_family_protein___chr1:1189418-1191267_REVERSE_LENGTH=332	AT1G04410.1	0	6	0	1	4	0		6	5		1	2		3	2	11		1.5	2.5	-0.736966		-0.736966
__Symbols:_LHCB6,_CP24___light_harvesting_complex_photosystem_II_subunit_6___chr1:5446685-5447676_REVERSE_LENGTH=258	AT1G15820.1	4	2	0	5	5	0		6	10		2	2		4	2	16		3	5	-0.736966		-0.736966
__Symbols:_ATPDX1.1,_PDX1.1___pyridoxine_biosynthesis_1.1___chr2:16011475-16012404_FORWARD_LENGTH=309	AT2G38230.1	0	7	0	2	4	0		7	6		1	2		3	2	13		1.75	3	-0.777608		-0.777608
__Symbols:_TUA4,_TOR2___tubulin_alpha-4_chain___chr1:1356421-1358266_REVERSE_LENGTH=450	AT1G04820.1 (+3)	1	3	0	5	2	0		4	7		2	2		4	2	11		2	3.5	-0.807355		-0.807355
__Symbols:_LOS2,_ENO2___Enolase___chr2:15321081-15323786_REVERSE_LENGTH=444	AT2G36530.1	1	3	0	5	2	0		4	7		2	2		4	2	11		2	3.5	-0.807355		-0.807355
__Symbols:____Aldolase_superfamily_protein___chr2:15296929-15298387_REVERSE_LENGTH=358	AT2G36460.1	0	8	0	1	6	0		8	7		1	2		3	2	15		2	3.5	-0.807355		-0.807355
__Symbols:_PSBC___photosystem_II_reaction_center_protein_C___chrC:33720-35141_FORWARD_LENGTH=473	ATCG00280.1	4	11	1	12	17	2		16	31		3	3		6	2	47		12	23.25	-0.954196		-0.954196
__Symbols:_CAC2___acetyl_Co-enzyme_a_carboxylase_biotin_carboxylase_subunit___chr5:13584300-13588268_FORWARD_LENGTH=537	AT5G35360.1 (+2)	0	1	0	0	2	0		1	2		1	1		2	2	3		0.25	0.5	-1		-1
__Symbols:____Insulinase_(Peptidase_family_M16)_protein___chr1:19323692-19326771_REVERSE_LENGTH=503	AT1G51980.1 (+1)	0	1	0	2	0	0		1	2		1	1		2	2	3		0.25	0.5	-1		-1
__Symbols:_CLPR2,_NCLPP2,_CLP2___CLP_protease_proteolytic_subunit_2___chr1:4223099-4224954_FORWARD_LENGTH=279	AT1G12410.1	0	1	0	0	2	0		1	2		1	1		2	2	3		0.25	0.5	-1		-1
__Symbols:_G6PD1___glucose-6-phosphate_dehydrogenase_1___chr5:13956879-13959686_REVERSE_LENGTH=576	AT5G35790.1	0	1	0	2	0	0		1	2		1	1		2	2	3		0.25	0.5	-1		-1
__Symbols:_PIP3,_PIP3A,_PIP2;7,_SIMIP___plasma_membrane_intrinsic_protein_3___chr4:16708672-16709958_FORWARD_LENGTH=280	AT4G35100.1 (+1)	0	1	0	0	2	0		1	2		1	1		2	2	3		0.25	0.5	-1		-1
__Symbols:_NAP1;1,_ATNAP1;1___nucleosome_assembly_protein1;1___chr4:13232712-13235502_FORWARD_LENGTH=372	AT4G26110.1 (+1)	0	1	0	0	2	0		1	2		1	1		2	2	3		0.25	0.5	-1		-1
__Symbols:____Pathogenesis-related_thaumatin_superfamily_protein___chr2:12354664-12355413_REVERSE_LENGTH=249	AT2G28790.1	0	1	0	0	2	0		1	2		1	1		2	2	3		0.25	0.5	-1		-1
__Symbols:_cICDH___cytosolic_NADP+-dependent_isocitrate_dehydrogenase___chr1:24539088-24541861_FORWARD_LENGTH=410	AT1G65930.1	0	2	0	1	1	0		2	2		1	2		3	2	4		0.5	1	-1		-1
__Symbols:_GSA1___glutamate-1-semialdehyde-2,1-aminomutase___chr5:25451957-25453620_FORWARD_LENGTH=474	AT5G63570.1	0	2	0	1	1	0		2	2		1	2		3	2	4		0.5	1	-1		-1
__Symbols:____RNA-binding_(RRM/RBD/RNP_motifs)_family_protein___chr3:19342074-19343090_FORWARD_LENGTH=253	AT3G52150.1 (+1)	0	2	0	0	4	0		2	4		1	1		2	2	6		0.5	1	-1		-1
__Symbols:____Ribosomal_protein_S4_(RPS4A)_family_protein___chr2:7546598-7548138_FORWARD_LENGTH=261	AT2G17360.1 (+3)	0	2	0	0	4	0		2	4		1	1		2	2	6		0.5	1	-1		-1
__Symbols:____P-loop_containing_nucleoside_triphosphate_hydrolases_superfamily_protein___chr1:30217332-30219784_FORWARD_LENGTH=456	AT1G80380.2 (+2)	0	2	0	1	1	0		2	2		1	2		3	2	4		0.5	1	-1		-1
__Symbols:_LHB1B1,_LHCB1.4___light-harvesting_chlorophyll-protein_complex_II_subunit_B1___chr2:14524818-14525618_FORWARD_LENGTH=266	AT2G34430.1	0	2	0	1	1	0		2	2		1	2		3	2	4		0.5	1	-1		-1
__Symbols:_RPL15___ribosomal_protein_L15___chr3:9491268-9492558_REVERSE_LENGTH=277	AT3G25920.1	0	3	0	0	6	0		3	6		1	1		2	2	9		0.75	1.5	-1		-1
__Symbols:_ANNAT1,_OXY5,_ATOXY5___annexin_1___chr1:13225304-13226939_FORWARD_LENGTH=317	AT1G35720.1	0	3	0	2	1	0		3	3		1	2		3	2	6		0.75	1.5	-1		-1
__Symbols:_CPN20,_CPN10,_CHCPN10,_ATCPN21,_CPN21___chaperonin_20___chr5:7015015-7016354_FORWARD_LENGTH=253	AT5G20720.1 (+2)	1	3	0	3	5	0		4	8		2	2		4	2	12		2	4	-1		-1
__Symbols:____ATPase,_F1_complex,_alpha_subunit_protein___chr2:3361474-3364028_FORWARD_LENGTH=777	AT2G07698.1	2	4	0	7	5	0		6	12		2	2		4	2	18		3	6	-1		-1
__Symbols:____Leucine-rich_repeat_(LRR)_family_protein___chr3:7280930-7282027_FORWARD_LENGTH=365	AT3G20820.1	1	5	0	7	5	0		6	12		2	2		4	2	18		3	6	-1		-1
__Symbols:_PSBD___photosystem_II_reaction_center_protein_D___chrC:32711-33772_FORWARD_LENGTH=353	ATCG00270.1	3	7	0	7	6	1		10	14		2	3		5	2	24		5	10.5	-1.07039		-1.07039
__Symbols:_PSAB___Photosystem_I,_PsaA/PsaB_protein___chrC:37375-39579_REVERSE_LENGTH=734	ATCG00340.1	3	6	0	6	6	1		9	13		2	3		5	2	22		4.5	9.75	-1.11548		-1.11548
__Symbols:_GGT1,_AOAT1,_GGAT1___glutamate:glyoxylate_aminotransferase___chr1:8268720-8271329_REVERSE_LENGTH=481	AT1G23310.1	1	3	0	7	2	0		4	9		2	2		4	2	13		2	4.5	-1.16993		-1.16993
__Symbols:____Bifunctional_inhibitor/lipid-transfer_protein/seed_storage_2S_albumin_superfamily_protein___chr2:4311160-4312035_REVERSE_LENGTH=291	AT2G10940.1 (+1)	1	3	0	5	4	0		4	9		2	2		4	2	13		2	4.5	-1.16993		-1.16993
__Symbols:_LOX2,_ATLOX2___lipoxygenase_2___chr3:16525437-16529233_FORWARD_LENGTH=896	AT3G45140.1	4	8	0	3	14	1		12	18		2	3		5	2	30		6	13.5	-1.16993		-1.16993
__Symbols:_APE2,_TPT___Glucose-6-phosphate/phosphate_translocator-related___chr5:18697606-18700212_FORWARD_LENGTH=410	AT5G46110.1 (+3)	0	7	0	3	5	0		7	8		1	2		3	2	15		1.75	4	-1.19265		-1.19265
__Symbols:_HPR,_ATHPR1___hydroxypyruvate_reductase___chr1:25493418-25495720_FORWARD_LENGTH=386	AT1G68010.1 (+1)	0	5	0	2	4	0		5	6		1	2		3	2	11		1.25	3	-1.26303		-1.26303
__Symbols:_ATPPC2,_PPC2___phosphoenolpyruvate_carboxylase_2___chr2:17734541-17738679_REVERSE_LENGTH=963	AT2G42600.1 (+1)	0	5	0	2	4	0		5	6		1	2		3	2	11		1.25	3	-1.26303		-1.26303
__Symbols:_CA1,_ATBCA1,_SABP3,_ATSABP3___carbonic_anhydrase_1___chr3:194853-196716_REVERSE_LENGTH=270	AT3G01500.1 (+2)	0	21	0	5	21	0		21	26		1	2		3	2	47		5.25	13	-1.30812		-1.30812
__Symbols:_PSAA___Photosystem_I,_PsaA/PsaB_protein___chrC:39605-41857_REVERSE_LENGTH=750	ATCG00350.1	0	4	0	3	2	0		4	5		1	2		3	2	9		1	2.5	-1.32193		-1.32193
added_for_Lennart	GFP-HaRxL106	102	110	83	386	383	4		295	773		3	3		6	2	1068		221.25	579.75	-1.38975		-1.38975
__Symbols:_TIM,_PDTPI___triosephosphate_isomerase___chr2:9071047-9073106_REVERSE_LENGTH=315	AT2G21170.1	0	3	0	1	3	0		3	4		1	2		3	2	7		0.75	2	-1.41504		-1.41504
__Symbols:_ATPCAP1,_PCAP1___plasma-membrane_associated_cation-binding_protein_1___chr4:10941593-10943227_FORWARD_LENGTH=225	AT4G20260.1 (+3)	0	3	0	2	2	0		3	4		1	2		3	2	7		0.75	2	-1.41504		-1.41504
__Symbols:_CA2,_CA18,_BETA_CA2___carbonic_anhydrase_2___chr5:4760536-4762382_FORWARD_LENGTH=259	AT5G14740.2	0	9	0	1	11	0		9	12		1	2		3	2	21		2.25	6	-1.41504		-1.41504
__Symbols:_BIP1___heat_shock_protein_70_(Hsp_70)_family_protein___chr5:10540665-10543274_REVERSE_LENGTH=669	AT5G28540.1 (+1)	1	5	0	10	6	0		6	16		2	2		4	2	22		3	8	-1.41504		-1.41504
__Symbols:_PSAD-1___photosystem_I_subunit_D-1___chr4:1229247-1229873_REVERSE_LENGTH=208	AT4G02770.1	1	2	1	5	11	0		4	16		3	2		5	2	20		3	8	-1.41504		-1.41504
added_for_Lennart	eGFP-HaRxLL445	16	20	22	142	96	0		58	238		3	2		5	2	296		43.5	119	-1.45187		-1.45187
__Symbols:____Aldolase_superfamily_protein___chr3:19627383-19628874_REVERSE_LENGTH=358	AT3G52930.1	0	5	0	2	5	0		5	7		1	2		3	2	12		1.25	3.5	-1.48543		-1.48543
__Symbols:_ATP5___delta_subunit_of_Mt_ATP_synthase___chr5:4310558-4311941_REVERSE_LENGTH=238	AT5G13450.1	0	1	0	0	3	0		1	3		1	1		2	2	4		0.25	0.75	-1.58496		-1.58496
__Symbols:_CNX1,_ATCNX1___calnexin_1___chr5:24827394-24829642_REVERSE_LENGTH=530	AT5G61790.1	0	1	0	0	3	0		1	3		1	1		2	2	4		0.25	0.75	-1.58496		-1.58496
__Symbols:_RPL22___ribosomal_protein_L22___chrC:83467-83949_REVERSE_LENGTH=160	ATCG00810.1	0	0	1	0	3	0		1	3		1	1		2	2	4		0.25	0.75	-1.58496		-1.58496
__Symbols:_OASA1,_OLD3,_CYTACS1___O-acetylserine_(thiol)_lyase_(OAS-TL)_isoform_A1___chr4:8518209-8520050_REVERSE_LENGTH=322	AT4G14880.1 (+3)	0	1	0	0	3	0		1	3		1	1		2	2	4		0.25	0.75	-1.58496		-1.58496
__Symbols:_APX1,_MEE6,_CS1,_ATAPX1,_ATAPX01___ascorbate_peroxidase_1___chr1:2438005-2439435_FORWARD_LENGTH=250	AT1G07890.1 (+7)	0	1	0	0	3	0		1	3		1	1		2	2	4		0.25	0.75	-1.58496		-1.58496
__Symbols:____ketol-acid_reductoisomerase___chr3:21671561-21674639_FORWARD_LENGTH=591	AT3G58610.1 (+2)	0	1	0	0	3	0		1	3		1	1		2	2	4		0.25	0.75	-1.58496		-1.58496
__Symbols:____Ribosomal_protein_L6_family___chr1:12010986-12012223_FORWARD_LENGTH=194	AT1G33120.1 (+1)	0	1	0	0	3	0		1	3		1	1		2	2	4		0.25	0.75	-1.58496		-1.58496
__Symbols:_PSAN___photosystem_I_reaction_center_subunit_PSI-N,_chloroplast,_putative_/_PSI-N,_putative_(PSAN)___chr5:25628724-25629409_REVERSE_LENGTH=171	AT5G64040.1	0	0	1	0	3	0		1	3		1	1		2	2	4		0.25	0.75	-1.58496		-1.58496
__Symbols:_emb1138___DEAD_box_RNA_helicase_(RH3)___chr5:9285540-9288871_REVERSE_LENGTH=747	AT5G26742.1 (+1)	0	2	0	2	1	0		2	3		1	2		3	2	5		0.5	1.5	-1.58496		-1.58496
__Symbols:_RPN1B,_ATRPN1B___26S_proteasome_regulatory_subunit_S2_1B___chr4:14067082-14072357_REVERSE_LENGTH=891	AT4G28470.1	2	0	0	1	2	0		2	3		1	2		3	2	5		0.5	1.5	-1.58496		-1.58496
__Symbols:_P5CS1,_ATP5CS___delta1-pyrroline-5-carboxylate_synthase_1___chr2:16598516-16602939_REVERSE_LENGTH=717	AT2G39800.1 (+3)	0	2	0	2	1	0		2	3		1	2		3	2	5		0.5	1.5	-1.58496		-1.58496
__Symbols:____Clathrin,_heavy_chain___chr3:3482575-3491667_REVERSE_LENGTH=1705	AT3G11130.1	0	4	0	1	2	1		4	4		1	3		4	2	8		1	3	-1.58496		-1.58496
__Symbols:____Leucine-rich_repeat_(LRR)_family_protein___chr1:18411177-18412779_REVERSE_LENGTH=494	AT1G49750.1	0	4	0	1	5	0		4	6		1	2		3	2	10		1	3	-1.58496		-1.58496
__Symbols:_PSAG___photosystem_I_subunit_G___chr1:20802874-20803356_REVERSE_LENGTH=160	AT1G55670.1	1	1	0	3	3	0		2	6		2	2		4	2	8		1	3	-1.58496		-1.58496
__Symbols:____HAD_superfamily,_subfamily_IIIB_acid_phosphatase____chr5:17712433-17714046_FORWARD_LENGTH=272	AT5G44020.1	2	2	0	3	9	0		4	12		2	2		4	2	16		2	6	-1.58496		-1.58496
__Symbols:_AGT,_AGT1,_SGAT___alanine:glyoxylate_aminotransferase___chr2:5539417-5540902_REVERSE_LENGTH=401	AT2G13360.1 (+1)	0	3	0	2	3	0		3	5		1	2		3	2	8		0.75	2.5	-1.73697		-1.73697
__Symbols:_RPL24A___ribosomal_protein_L24___chr2:15350548-15351819_REVERSE_LENGTH=164	AT2G36620.1 (+1)	0	2	0	0	7	0		2	7		1	1		2	2	9		0.5	1.75	-1.80735		-1.80735
__Symbols:____Thioredoxin_superfamily_protein___chr3:3672189-3673937_FORWARD_LENGTH=266	AT3G11630.1	1	1	0	4	3	0		2	7		2	2		4	2	9		1	3.5	-1.80735		-1.80735
__Symbols:_PSAF___photosystem_I_subunit_F___chr1:11215011-11215939_REVERSE_LENGTH=221	AT1G31330.1	1	3	0	3	11	0		4	14		2	2		4	2	18		2	7	-1.80735		-1.80735
__Symbols:_LHCA1___photosystem_I_light_harvesting_complex_gene_1___chr3:20339706-20340922_REVERSE_LENGTH=241	AT3G54890.1 (+1)	0	1	0	0	4	0		1	4		1	1		2	2	5		0.25	1	-2		-2
__Symbols:_H2B,_HTB2___histone_B2___chr5:7652130-7652567_REVERSE_LENGTH=145	AT5G22880.1	0	1	0	0	4	0		1	4		1	1		2	2	5		0.25	1	-2		-2
__Symbols:_TGG2,_BGLU37___glucoside_glucohydrolase_2___chr5:9072730-9075477_FORWARD_LENGTH=547	AT5G25980.2	0	2	0	1	3	0		2	4		1	2		3	2	6		0.5	2	-2		-2
__Symbols:____Leucine-rich_repeat_(LRR)_family_protein___chr1:12177788-12179221_FORWARD_LENGTH=477	AT1G33590.1	0	2	0	1	3	0		2	4		1	2		3	2	6		0.5	2	-2		-2
__Symbols:_ATGSTF9,_GLUTTR,_ATGSTF7,_GSTF9___glutathione_S-transferase_PHI_9___chr2:13139132-13140057_FORWARD_LENGTH=215	AT2G30860.1 (+1)	0	2	0	1	3	0		2	4		1	2		3	2	6		0.5	2	-2		-2
__Symbols:_BGL1,_BGLU18,_ATBG1___beta_glucosidase_18___chr1:19515250-19517930_FORWARD_LENGTH=528	AT1G52400.1 (+2)	0	2	0	1	3	0		2	4		1	2		3	2	6		0.5	2	-2		-2
__Symbols:_PSB27___photosystem_II_family_protein___chr1:898916-899440_FORWARD_LENGTH=174	AT1G03600.1	2	0	0	2	2	0		2	4		1	2		3	2	6		0.5	2	-2		-2
__Symbols:_LTA2,_PLE2___2-oxoacid_dehydrogenases_acyltransferase_family_protein___chr3:9460632-9462585_FORWARD_LENGTH=480	AT3G25860.1	0	2	0	3	1	0		2	4		1	2		3	2	6		0.5	2	-2		-2
__Symbols:_LHCB3,_LHCB3*1___light-harvesting_chlorophyll_B-binding_protein_3___chr5:22038424-22039383_FORWARD_LENGTH=265	AT5G54270.1	0	3	0	1	5	0		3	6		1	2		3	2	9		0.75	3	-2		-2
__Symbols:_cpHsc70-1___chloroplast_heat_shock_protein_70-1___chr4:12590094-12593437_FORWARD_LENGTH=718	AT4G24280.1	6	8	0	34	23	0		14	57		2	2		4	2	71		7	28.5	-2.02554		-2.02554
__Symbols:____Histone_superfamily_protein___chr1:2369212-2369523_FORWARD_LENGTH=103	AT1G07660.1 (+8)	0	7	0	6	9	0		7	15		1	2		3	2	22		1.75	7.5	-2.09954		-2.09954
__Symbols:_PSAE-1___Photosystem_I_reaction_centre_subunit_IV_/_PsaE_protein___chr4:14202951-14203888_REVERSE_LENGTH=143	AT4G28750.1	1	0	1	4	5	0		2	9		2	2		4	2	11		1	4.5	-2.16993		-2.16993
__Symbols:_GLU1,_GLS1,_GLUS,_FD-GOGAT___glutamate_synthase_1___chr5:1130031-1138186_FORWARD_LENGTH=1648	AT5G04140.2	0	7	0	4	12	0		7	16		1	2		3	2	23		1.75	8	-2.19265		-2.19265
__Symbols:____Ribosomal_protein_S3Ae___chr4:16548724-16550222_FORWARD_LENGTH=262	AT4G34670.1	0	3	0	4	3	0		3	7		1	2		3	2	10		0.75	3.5	-2.22239		-2.22239
__Symbols:_PATL1___PATELLIN_1___chr1:27148558-27150652_FORWARD_LENGTH=573	AT1G72150.1	0	3	0	2	5	0		3	7		1	2		3	2	10		0.75	3.5	-2.22239		-2.22239
__Symbols:____D-mannose_binding_lectin_protein_with_Apple-like_carbohydrate-binding_domain___chr1:29642072-29643397_REVERSE_LENGTH=441	AT1G78850.1	1	1	0	7	3	0		2	10		2	2		4	2	12		1	5	-2.32193		-2.32193
__Symbols:_AHA1,_PMA,_OST2,_HA1___H(+)-ATPase_1___chr2:8221858-8227268_FORWARD_LENGTH=949	AT2G18960.1	0	5	0	8	5	0		5	13		1	2		3	2	18		1.25	6.5	-2.37851		-2.37851
__Symbols:____Ribulose_bisphosphate_carboxylase_(small_chain)_family_protein___chr5:15377501-15378306_REVERSE_LENGTH=181	AT5G38410.1 (+2)	2	2	1	5	20	1		5	26		3	3		6	2	31		3.75	19.5	-2.37851		-2.37851
__Symbols:_mtLPD1___mitochondrial_lipoamide_dehydrogenase_1___chr1:17717432-17719141_REVERSE_LENGTH=507	AT1G48030.1 (+1)	0	3	0	4	4	0		3	8		1	2		3	2	11		0.75	4	-2.41504		-2.41504
__Symbols:____Leucine-rich_repeat_(LRR)_family_protein___chr4:7758610-7760892_FORWARD_LENGTH=760	AT4G13340.1	0	4	0	6	5	0		4	11		1	2		3	2	15		1	5.5	-2.45943		-2.45943
__Symbols:____Calcium-dependent_lipid-binding_(CaLB_domain)_plant_phosphoribosyltransferase_family_protein___chr1:19122358-19124688_REVERSE_LENGTH=776	AT1G51570.1	0	1	0	2	1	0		1	3		1	2		3	2	4		0.25	1.5	-2.58496		-2.58496
added_for_Valerie	GRP7-eGFP	0	0	1	1	2	0		1	3		1	2		3	2	4		0.25	1.5	-2.58496		-2.58496
__Symbols:_EDA9___D-3-phosphoglycerate_dehydrogenase___chr4:16374041-16376561_REVERSE_LENGTH=603	AT4G34200.1	0	1	0	2	1	0		1	3		1	2		3	2	4		0.25	1.5	-2.58496		-2.58496
__Symbols:_ATPDIL1-1,_ATPDI5,_PDI5,_PDIL1-1___PDI-like_1-1___chr1:7645767-7648514_FORWARD_LENGTH=501	AT1G21750.1 (+1)	0	1	0	2	1	0		1	3		1	2		3	2	4		0.25	1.5	-2.58496		-2.58496
__Symbols:_HSP60,_HSP60-3B___heat_shock_protein_60___chr3:8669013-8672278_FORWARD_LENGTH=577	AT3G23990.1	1	0	0	1	2	0		1	3		1	2		3	2	4		0.25	1.5	-2.58496		-2.58496
__Symbols:_ENODL2,_AtENODL2___early_nodulin-like_protein_2___chr4:13750668-13751819_REVERSE_LENGTH=349	AT4G27520.1	0	1	0	1	2	0		1	3		1	2		3	2	4		0.25	1.5	-2.58496		-2.58496
__Symbols:_MTHFR1___methylenetetrahydrofolate_reductase_1___chr3:22151303-22154323_FORWARD_LENGTH=592	AT3G59970.3	0	2	0	2	4	0		2	6		1	2		3	2	8		0.5	3	-2.58496		-2.58496
__Symbols:_TGG1,_BGLU38___thioglucoside_glucohydrolase_1___chr5:9079678-9082347_REVERSE_LENGTH=541	AT5G26000.1 (+1)	0	2	0	2	5	0		2	7		1	2		3	2	9		0.5	3.5	-2.80735		-2.80735
__Symbols:_ATCTIMC,_TPI,_CYTOTPI___triosephosphate_isomerase___chr3:20553794-20556078_FORWARD_LENGTH=254	AT3G55440.1	0	2	0	1	6	0		2	7		1	2		3	2	9		0.5	3.5	-2.80735		-2.80735
__Symbols:_ROC4___rotamase_CYP_4___chr3:22973708-22975139_FORWARD_LENGTH=260	AT3G62030.1 (+2)	0	0	1	2	2	0		1	4		1	2		3	2	5		0.25	2	-3		-3
__Symbols:____copper_ion_binding___chr2:11820056-11820867_REVERSE_LENGTH=113	AT2G27730.1	0	0	1	1	3	0		1	4		1	2		3	2	5		0.25	2	-3		-3
__Symbols:_PSAH2,_PSAH-2,_PSI-H___photosystem_I_subunit_H2___chr1:19454902-19455508_FORWARD_LENGTH=145	AT1G52230.1 (+1)	0	0	1	1	3	0		1	4		1	2		3	2	5		0.25	2	-3		-3
__Symbols:_NPQ4,_PSBS___Chlorophyll_A-B_binding_family_protein___chr1:16871768-16873194_FORWARD_LENGTH=265	AT1G44575.1	0	2	0	3	6	0		2	9		1	2		3	2	11		0.5	4.5	-3.16993		-3.16993
__Symbols:_ATPD___ATP_synthase_delta-subunit_gene___chr4:6100799-6101503_FORWARD_LENGTH=234	AT4G09650.1	1	0	0	1	4	0		1	5		1	2		3	2	6		0.25	2.5	-3.32193		-3.32193
__Symbols:_PETC,_PGR1___photosynthetic_electron_transfer_C___chr4:1440314-1441717_FORWARD_LENGTH=229	AT4G03280.1 (+1)	1	0	0	2	3	0		1	5		1	2		3	2	6		0.25	2.5	-3.32193		-3.32193
__Symbols:_AtGLDP1,_GLDP1___glycine_decarboxylase_P-protein_1___chr4:15926852-15931150_REVERSE_LENGTH=1037	AT4G33010.1	0	2	0	5	5	0		2	10		1	2		3	2	12		0.5	5	-3.32193		-3.32193
__Symbols:_TLP18.3___thylakoid_lumen_18.3_kDa_protein___chr1:20439533-20440953_FORWARD_LENGTH=285	AT1G54780.1	0	1	0	1	5	0		1	6		1	2		3	2	7		0.25	3	-3.58496		-3.58496
__Symbols:____unknown_protein;_FUNCTIONS_IN:_molecular_function_unknown;_INVOLVED_IN:_biological_process_unknown;_LOCATED_IN:_chloroplast;_EXPRESSED_IN:_23_plant_structures;_EXPRESSED_DURING:_13_growth_stages;_CONTAINS_InterPro_DOMAIN/s:_Uncharacterised_protein_family_UPF0061_(InterPro:IPR003846);_Has_5046_Blast_hits_to_4997_proteins_in_1211_species:_Archae_-_8;_Bacteria_-_2327;_Metazoa_-_120;_Fu…	AT5G13030.1	0	1	0	3	3	0		1	6		1	2		3	2	7		0.25	3	-3.58496		-3.58496
added_for_Lennart	AtAPC8-YFP	0	0	4	11	15	0		4	26		1	2		3	2	30		1	13	-3.70044		-3.70044
__Symbols:_CPHSC70-2EAT_SHOCK_PROTEIN_70-2,_HSC70-7,_cpHsc70-2___chloroplast_heat_shock_protein_70-2___chr5:20303470-20306295_FORWARD_LENGTH=718	AT5G49910.1	0	3	0	13	7	0		3	20		1	2		3	2	23		0.75	10	-3.73697		-3.73697
__Symbols:_CAT2___catalase_2___chr4:16700937-16703215_REVERSE_LENGTH=492	AT4G35090.1	0	1	0	4	3	0		1	7		1	2		3	2	8		0.25	3.5	-3.80735		-3.80735
__Symbols:_PETD___photosynthetic_electron_transfer_D___chrC:76481-77672_FORWARD_LENGTH=160	ATCG00730.1	1	0	0	1	6	0		1	7		1	2		3	2	8		0.25	3.5	-3.80735		-3.80735
__Symbols:_OEP16,_ATOEP16-L,_ATOEP16-1,_OEP16-1___outer_plastid_envelope_protein_16-1___chr2:12414423-12415459_REVERSE_LENGTH=148	AT2G28900.1	0	1	0	1	6	0		1	7		1	2		3	2	8		0.25	3.5	-3.80735		-3.80735
__Symbols:____Ribosomal_protein_S11_family_protein___chr3:3623757-3624866_REVERSE_LENGTH=150	AT3G11510.1	0	0	1	1	5	1		1	7		1	3		4	2	8		0.25	5.25	-4.39232		-4.39232
__Symbols:_ATPF___ATPase,_F0_complex,_subunit_B/B',_bacterial/chloroplast___chrC:11529-12798_REVERSE_LENGTH=184	ATCG00130.1	0	0	1	1	12	0		1	13		1	2		3	2	14		0.25	6.5	-4.70044		-4.70044
__Symbols:____Cytosol_aminopeptidase_family_protein___chr2:10287017-10289450_REVERSE_LENGTH=520	AT2G24200.1 (+1)	0	1	0	184	37	0		1	221		1	2		3	2	222		0.25	110.5	-8.7879		-8.7879
__Symbols:_PSAK___photosystem_I_subunit_K___chr1:10722325-10723013_FORWARD_LENGTH=130	AT1G30380.1	0	0	0	1	2	0		0	3		0	2		2	1	3		1e-05	6	-19.1946	-19.1946
__Symbols:____Involved_in_response_to_salt_stress.__Knockout_mutants_are_hypersensitive_to_salt_stress.___chr1:4761091-4761558_FORWARD_LENGTH=155	AT1G13930.1 (+2)	0	0	0	1	2	0		0	3		0	2		2	1	3		1e-05	6	-19.1946	-19.1946
__Symbols:_TCTP___translationally_controlled_tumor_protein___chr3:5669709-5670729_REVERSE_LENGTH=168	AT3G16640.1	0	0	0	1	2	0		0	3		0	2		2	1	3		1e-05	6	-19.1946	-19.1946
__Symbols:_RPS11___ribosomal_protein_S11___chrC:78960-79376_REVERSE_LENGTH=138	ATCG00750.1	0	0	0	1	2	0		0	3		0	2		2	1	3		1e-05	6	-19.1946	-19.1946
__Symbols:_sks4___SKU5__similar_4___chr4:11663429-11666463_FORWARD_LENGTH=541	AT4G22010.1	0	0	0	1	3	0		0	4		0	2		2	1	4		1e-05	8	-19.6096	-19.6096
__Symbols:_ATGSTF2,_ATPM24.1,_ATPM24,_GST2,_GSTF2___glutathione_S-transferase_PHI_2___chr4:1110673-1111531_REVERSE_LENGTH=212	AT4G02520.1	0	0	0	1	3	0		0	4		0	2		2	1	4		1e-05	8	-19.6096	-19.6096
__Symbols:____Dihydrolipoamide_acetyltransferase,_long_form_protein___chr3:4596240-4600143_FORWARD_LENGTH=539	AT3G13930.1	0	0	0	1	3	0		0	4		0	2		2	1	4		1e-05	8	-19.6096	-19.6096
__Symbols:_ATPQ___ATP_synthase_D_chain,_mitochondrial___chr3:19396689-19398119_FORWARD_LENGTH=168	AT3G52300.1	0	0	0	1	3	0		0	4		0	2		2	1	4		1e-05	8	-19.6096	-19.6096
__Symbols:____Ribosomal_protein_S10p/S20e_family_protein___chr3:16471606-16472312_REVERSE_LENGTH=124	AT3G45030.1 (+2)	0	0	0	1	3	0		0	4		0	2		2	1	4		1e-05	8	-19.6096	-19.6096
__Symbols:____chloroplast_thylakoid_lumen_protein___chr4:1112335-1114005_REVERSE_LENGTH=216	AT4G02530.1	0	0	0	1	3	0		0	4		0	2		2	1	4		1e-05	8	-19.6096	-19.6096
__Symbols:_mtHsc70-1___mitochondrial_heat_shock_protein_70-1___chr4:17825368-17828099_REVERSE_LENGTH=682	AT4G37910.1	0	0	0	3	2	0		0	5		0	2		2	1	5		1e-05	10	-19.9316	-19.9316
__Symbols:_PSAC___iron-sulfur_cluster_binding;electron_carriers;4_iron,_4_sulfur_cluster_binding___chrC:117318-117563_REVERSE_LENGTH=81	ATCG01060.1	0	0	0	1	4	0		0	5		0	2		2	1	5		1e-05	10	-19.9316	-19.9316
__Symbols:_RPL12-A,_RPL12___ribosomal_protein_L12-A___chr3:10318576-10319151_FORWARD_LENGTH=191	AT3G27830.1	0	0	0	2	4	0		0	6		0	2		2	1	6		1e-05	12	-20.1946	-20.1946
__Symbols:_GLP3,_GLP3A,_GLP3B,_ATGER3,_GER3___germin_3___chr5:6975315-6975950_REVERSE_LENGTH=211	AT5G20630.1	0	0	0	2	4	0		0	6		0	2		2	1	6		1e-05	12	-20.1946	-20.1946
__Symbols:_ATPE___ATP_synthase_epsilon_chain___chrC:52265-52663_REVERSE_LENGTH=132	ATCG00470.1	0	0	0	1	5	0		0	6		0	2		2	1	6		1e-05	12	-20.1946	-20.1946
__Symbols:____Ribosomal_protein_L36e_family_protein___chr5:533501-534394_FORWARD_LENGTH=108	AT5G02450.1	0	0	0	1	6	0		0	7		0	2		2	1	7		1e-05	14	-20.417	-20.417
__Symbols:_PTAC8,_TMP14,_PSAP,_PSI-P___photosystem_I_P_subunit___chr2:19243729-19244870_FORWARD_LENGTH=174	AT2G46820.1 (+1)	0	0	0	1	6	0		0	7		0	2		2	1	7		1e-05	14	-20.417	-20.417
effector_HaRxLL445-Waco4_added_for_Lennart	Hpa	0	0	0	4	4	0		0	8		0	2		2	1	8		1e-05	16	-20.6096	-20.6096
__Symbols:_PSBQ,_PSBQ-2,_PSII-Q___photosystem_II_subunit_Q-2___chr4:2672093-2673170_REVERSE_LENGTH=230	AT4G05180.1	0	0	0	2	8	0		0	10		0	2		2	1	10		1e-05	20	-20.9316	-20.9316
__Symbols:_KAB1,_KV-BETA1___potassium_channel_beta_subunit_1___chr1:1313662-1315420_FORWARD_LENGTH=328	AT1G04690.1	0	0	0	8	2	0		0	10		0	2		2	1	10		1e-05	20	-20.9316	-20.9316
__Symbols:____Cytosol_aminopeptidase_family_protein___chr4:15046589-15049304_REVERSE_LENGTH=583	AT4G30920.1	0	0	0	18	3	0		0	21		0	2		2	1	21		1e-05	42	-22.002	-22.002
																										21	272	2
