# Supplementary material for: Probing formation of cargo/importin-α transport complexes in plant cells using a pathogen effector
Source: Plant J. 2014 Nov 17;81(1):40–52. doi: 10.1111/tpj.12691 (PMC4350430; doi:10.1111/tpj.12691)
Supplement: Supplementary file 8 — Data S2. Maxima of best Mascot ion scores and total spectrum counts for peptides identified by LC-MS/MS. [file tpj0081-0040-sd8.xlsx]

## Sheet: sheet1
	HaRxL106 (rep1)		HaRxL106 (rep2)		HaRxL106 (rep3)		control (rep1)		control (rep2)		control (rep3)
	Max of Best Mascot Ion score	Max of Total spectrum count	Max of Best Mascot Ion score	Max of Total spectrum count	Max of Best Mascot Ion score	Max of Total spectrum count	Max of Best Mascot Ion score	Max of Total spectrum count	Max of Best Mascot Ion score	Max of Total spectrum count	Max of Best Mascot Ion score	Max of Total spectrum count
AT1G03600.1	67.8	2					61.6	2	83.2	2
__Symbols:_PSB27___photosystem_II_family_protein___chr1:898916-899440_FORWARD_LENGTH=174
ILEEMETAEK	38.9	2					43.1	2	48	2
TDPNVADAVAELR	67.8	2					61.6	2	83.2	2
AT1G03630.1,AT1G03630.2	37.6	1	80.2	3					68.6	2
__Symbols:_POR_C,_PORC___protochlorophyllide_oxidoreductase_C___chr1:907699-909245_FORWARD_LENGTH=401
GYVSEEEAGKR	37.6	1	60	3					68.6	2
KGTAVITGASSGLGLATAK									36.4	2
LAQVVSDPSLGK			80.2	3
AT1G04410.1			101	6			38.6	1	89.8	4
__Symbols:____Lactate/malate_dehydrogenase_family_protein___chr1:1189418-1191267_REVERSE_LENGTH=332
ALGQISER			31	6
MELIDAAFPLLK			71.5	6					89.8	4
VLVTGAAGQIGYALVPMIAR			33.2	6
VLVVANPANTNALILK			101	6					42.1	4
VQTSSGEKPVR							38.6	1
AT1G04690.1							60.2	8	59	2
__Symbols:_KAB1,_KV-BETA1___potassium_channel_beta_subunit_1___chr1:1313662-1315420_FORWARD_LENGTH=328
AEEIMGQAIR							60.2	8
ESQIQENMK							37.7	8
GAIPSDSR							28.8	8
IFWGGPGPNDK							37.9	8	59	2
KHIVEGTK							32.6	8
RSDIVISTK							47.3	8	50	2
SLVDDVLRK							39.6	8
AT1G04820.1,AT1G50010.1,AT4G14960.1,AT4G14960.2	36.2	1	38.5	3			72.2	5	57.3	2
__Symbols:_TUA2___tubulin_alpha-2_chain___chr1:18517737-18519729_FORWARD_LENGTH=450
AVFVDLEPTVIDEVR									57.3	2
LVSQVISSLTASLR			38.5	3
TIQFVDWCPTGFK			38.5	3
TVGGGDDAFNTFFSETGAGK									23	2
__Symbols:_TUA4,_TOR2___tubulin_alpha-4_chain___chr1:1356421-1358266_REVERSE_LENGTH=450
AVFVDLEPTVIDEVR	36.2	1					54.4	5
TVGGGDDAFNTFFSETGAGK							72.2	5
AT1G06220.1,AT1G06220.2			37	2					26.7	1
__Symbols:_MEE5,_CLO,_GFA1___Ribosomal_protein_S5/Elongation_factor_G/III/V_family_protein___chr1:1900524-1904583_FORWARD_LENGTH=987
ALQFNTLPVVK			36.8	2					26.7	1
TATEPLNPSELPK			37	2
AT1G06950.1			84.7	7			27.7	1	76.8	3
__Symbols:_ATTIC110,_TIC110___translocon_at_the_inner_envelope_membrane_of_chloroplasts_110___chr1:2130303-2135563_REVERSE_LENGTH=1016
ARVEQLDELQK			37.7	7			27.7	1	52.7	3
DINVENLVDLRK			56.6	7					43.8	3
GVGPISLIGDESDFER			59	7
LSNSLVQAVALLR			84.7	7
MANAIETAVNQGR			46.5	7					76.8	3
SLASVVEELEK			39.4	7
TRPDKELAEK			44.6	7
AT1G07320.1,AT1G07320.2,AT1G07320.3,AT1G07320.4			76.4	3					50.3	4
__Symbols:_RPL4___ribosomal_protein_L4___chr1:2249190-2250189_FORWARD_LENGTH=282
AIVTDLNNKR									27.6	4
TKDFLAAMQR			76.4	3					50.3	4
AT1G07660.1,AT1G07820.1,AT1G07820.2,AT2G28740.1,AT3G45930.1,AT3G46320.1,AT3G53730.1,AT5G59690.1,AT5G59970.1			70.2	7			64.7	6	82	9
__Symbols:____Histone_superfamily_protein___chr1:2369212-2369523_FORWARD_LENGTH=103
DAVTYTEHAR			56.1	7			37	6	48	9
DNIQGITKPAIR							64.7	6	52	9
IFLENVIR			36.3	7			44.6	6	38.2	9
ISGLIYEETR			70.2	7					47.9	9
TVTAMDVVYALK									82	9
AT1G07890.1,AT1G07890.2,AT1G07890.3,AT1G07890.4,AT1G07890.5,AT1G07890.6,AT1G07890.7,AT1G07890.8			38.6	1					42.6	3
__Symbols:_APX1,_MEE6,_CS1,_ATAPX1,_ATAPX01___ascorbate_peroxidase_1___chr1:2438005-2439435_FORWARD_LENGTH=250
ALLDDPVFRPLVEK									42.6	3
TKNYPTVSEDYKK			38.6	1					27.4	3
AT1G07920.1,AT1G07930.1,AT1G07940.1,AT1G07940.2,AT5G60390.1,AT5G60390.3	68.8	9	81.2	7	39.2	3	69.4	7	53.7	1	33.6	1
__Symbols:____GTP_binding_Elongation_factor_Tu_family_protein___chr1:2455559-2457001_FORWARD_LENGTH=449
GYVASNSKDDPAK	58.3	9					58.9	7
IGGIGTVPVGR	68.8	9	81.2	7			69.4	7	53.7	1
LPLQDVYK	36.9	9
MTPTKPMVVETFSEYPPLGR			24.2	7
RGYVASNSKDDPAK			50.6	7	34.3	3
STTTGHLIYK	39.7	9			39.2	3	42.8	7			33.6	1
SVDKKDPTGAK					38.7	3
VETGMIKPGMVVTFAPTGLTTEVK			43.2	7
AT1G08360.1,AT2G27530.1,AT2G27530.2,AT5G22440.1,AT5G22440.2			29.3	2					71.8	2
__Symbols:____Ribosomal_protein_L1p/L10e_family___chr1:2636231-2637694_FORWARD_LENGTH=216
ICMLGDAQHVEEAEK			26.2	2					71.8	2
LLGPGLNK			29.3	2
AT1G09270.1,AT1G09270.2	51.9	5	67.2	4	82.2	4
__Symbols:_IMPA-4___importin_alpha_isoform_4___chr1:2994506-2997833_FORWARD_LENGTH=538
EDNLVEIRK					49.1	4
IVTVCLEGLENILK	51.9	5
LLTSASDDVR					37.7	4
NATWTLSNFCR	34.2	5	52.9	4	72.4	4
SPPIDEVIK	40.4	5	29.3	4	32	4
TGVDADEAR			39.2	4
VVIEQGAVPIFVK	50.1	5	67.2	4	82.2	4
AT1G09340.1			84	14					61.2	8
__Symbols:_CRB,_CSP41B,_HIP1.3___chloroplast_RNA_binding___chr1:3015473-3018035_FORWARD_LENGTH=378
AGGFPEPEIVHYNPK									34.6	8
DLATAFLNVLGNEK			42.1	14					43.4	8
DQHFFASVEK			57.5	14
EADFTTDDMILSK			70.9	14					61.2	8
EAEEVEPILEALPK			80.4	14					41.4	8
EGHQVTLFTR			52	14
GDRKDYDFVK			36.9	14
GKLETESLLQSK			84	14
ILHLKGDRK			25.4	14					20.4	8
SDILPHCEEDAVDPK			52.7	14					39.6	8
AT1G11860.1,AT1G11860.2,AT1G11860.3			72.8	2					51.4	2
__Symbols:____Glycine_cleavage_T-protein_family___chr1:4001801-4003245_FORWARD_LENGTH=408
AEGGFLGADVILQQLK									41.5	2
IGEITSGGFSPNLKK			71.7	2					51.4	2
TALYDFHVAHGGK			72.8	2
AT1G12410.1			43.7	1					41	2
__Symbols:_CLPR2,_NCLPP2,_CLP2___CLP_protease_proteolytic_subunit_2___chr1:4223099-4224954_FORWARD_LENGTH=279
IKEDAPRQDESAGLG			43.7	1					41	2
IRDYLFNELAK									40	2
AT1G12900.1,AT1G12900.3,AT1G12900.4	79.8	0	103	5			76.6	0	113	2
__Symbols:_GAPA-2___glyceraldehyde_3-phosphate_dehydrogenase_A_subunit_2___chr1:4392634-4394283_REVERSE_LENGTH=399
AAALNIVPTSTGAAK	67.9	0	94.2	5			74.9	0	86.4	2
AVALVLPNLK	79.8	0	67	5			76.6	0	83.8	2
DSPLDVVVINDTGGVK			63.9	5					69.3	2
GTMTTTHSYTGDQR	67.9	0	76.9	5			64.5	0	71	2
KDSPLDVVVINDTGGVK			103	5					65.7	2
KTFAEEVNAAFR			75.1	5
KVLITAPGK							32.8	0
TFAEEVNAAFR	79.1	0	69	5			66.7	0	73.5	2
VIAWYDNEWGYSQR			74.7	5					66.9	2
VPTPNVSVVDLVVQVSK			98.7	5					113	2
VVDLADIVANNWK	54.4	0	77	5					91.8	2
YDSTLGIFDADVKPSGDSALSVDGK			78.2	5
AT1G13930.1,AT1G13930.2,AT1G13930.3							67.7	1	75.2	2
__Symbols:____Involved_in_response_to_salt_stress.__Knockout_mutants_are_hypersensitive_to_salt_stress.___chr1:4761091-4761558_FORWARD_LENGTH=155
KDDEESGGGLGGYAK									69.7	2
VVAEAAQAAAR							67.7	1	75.2	2
AT1G14320.1,AT1G26910.1			58.8	2					64.6	2
__Symbols:_SAC52,_RPL10,_RPL10A___Ribosomal_protein_L16p/L10e_family_protein___chr1:4888270-4889408_FORWARD_LENGTH=220
SAGKDAFHLR			32.6	2
VAIGQVLLSVR			58.8	2					64.6	2
AT1G15690.1			62.3	5			45.6	1	82.2	3
__Symbols:_AVP1,_ATAVP3,_AVP-3,_AtVHP1;1___Inorganic_H_pyrophosphatase_family_protein___chr1:5399115-5402185_FORWARD_LENGTH=770
AADVGADLVGKIER							45.6	1	82.2	3
AGIHTVDVLTPK			44.2	5					39.8	3
TDALDAAGNTTAAIGK			55.7	5					33.7	3
YIEAGVSEHAK			62.3	5
AT1G15820.1	56.9	4	99.4	2			63.4	5	114	5
__Symbols:_LHCB6,_CP24___light_harvesting_complex_photosystem_II_subunit_6___chr1:5446685-5447676_REVERSE_LENGTH=258
DGVYEPDFEK									28.5	5
FFDPLGLAGK	56.9	4					63.4	5
GGGNFLDPEWLDGSLPGDFGFDPLGLGKDPAFLK	48.7	4							66.8	5
KSWIPAVK									54.2	5
NRDGVYEPDFEK									65.8	5
TAENFANYTGDQGYPGGR	53.8	4	99.4	2			34.3	5	114	5
AT1G16880.1	45.4	1	61	1					71.1	2
__Symbols:____uridylyltransferase-related___chr1:5773796-5776125_FORWARD_LENGTH=290
ALIKPLQQVLANSLR									54.3	2
KVEDPELLEAIR									71.1	2
LGALLDTMNALK	45.4	1	61	1
AT1G18080.1			41.2	2					32.3	2
__Symbols:_ATARCA,_RACK1A_AT,_RACK1A___Transducin/WD40_repeat-like_superfamily_protein___chr1:6222325-6223901_FORWARD_LENGTH=327
FSPNTLQPTIVSASWDK			41.2	2
LTKDDKAYGVAQR									32.3	2
LWDLAAGVSTR									32.2	2
AT1G20010.1	80.5	8	74.2	6			72.8	7	38	2
__Symbols:_TUB5___tubulin_beta-5_chain___chr1:6938033-6940481_REVERSE_LENGTH=449
AVLMDLEPGTMDSIR			69.6	6
EVDEQILNIQNK	55.9	8					49.7	7
INVYYNEASGGR	28.6	8
IREEYPDR			31.2	6			25.6	7	35.2	2
LAVNLIPFPR	55.1	8					59.2	7	38	2
LHFFMVGFAPLTSR			54.4	6
NMMCAADPR			22.5	6
VSEQFTAMFR			74.2	6
YSGDTADLQLER	80.5	8					72.8	7
AT1G20020.1,AT1G20020.2,AT1G20020.3			77.1	10			52	3	87.2	3
__Symbols:_ATLFNR2,_FNR2___ferredoxin-NADP(+)-oxidoreductase_2___chr1:6942851-6944868_FORWARD_LENGTH=369
DNTFVYMCGLK			64.1	10
DPNATVIMLATGTGIAPFR			47.4	10
EGQSVGVIADGIDK			57.5	10			34.9	3
GVCSNFLCDLAPGSDVK			67.8	10
KNEEGVIVNR			56.9	10			52	3	67.2	3
LTGPVGKEMLMPK			42.5	10
LVYTNDQGETVK			77.1	10					87.2	3
NEEGVIVNR							22.7	3
RLVYTNDQGETVK			53	10
YRPKEPYTGK			35.5	10					33.4	3
AT1G20260.1,AT1G76030.1	46	1	70.9	8			48.9	3	84.5	6
__Symbols:____ATPase,_V1_complex,_subunit_B_protein___chr1:7016971-7020290_FORWARD_LENGTH=487
DFEENGSMER			21.3	8
FTTVQFTGEVLK			56.2	8
KFVMQGAYDTR			32.6	8
TPVSLDMLGR	46	1	70.9	8			48.9	3	48.3	6
TVSGVAGPLVILDK			62.2	8			38.1	3	84.5	6
TVSGVAGPLVILDKVK			31.9	8					40.9	6
VTLFLNLANDPTIER									53.2	6
YQEIVNIR			42.5	8
AT1G20620.1,AT1G20620.5	64.9	10	75.7	8	47	2	84	17	96.1	10
__Symbols:_CAT3,_SEN2,_ATCAT3___catalase_3___chr1:7143142-7146193_FORWARD_LENGTH=492
APGVQTPVIVR	64.9	10	62.4	8	47	2	65.7	17	56.6	10
ASPETMRDIR	26.5	10
DLHDAIASGNYPEWK							42.2	17
EGNFDLVGNNTPVFFIR			75.7	8			84	17	96.1	10
FSTVVHER	36.9	10
GPVLLEDYHLIEK									44.9	10
IFAYGDTQR	42.4	10					44.9	17
IWPEDILPLQPVGR			37.1	8					27.1	10
LGPNYLQLPVNAPK	37.1	10					72.4	17	84.2	10
VPTPTNSYTGIR	60.7	10					67.8	17
WVEILSEPR	31.2	10	48.1	8			59.5	17	48.2	10
AT1G21750.1,AT1G21750.2			40.8	1			29.4	2	38.7	1
__Symbols:_ATPDIL1-1,_ATPDI5,_PDI5,_PDIL1-1___PDI-like_1-1___chr1:7645767-7648514_FORWARD_LENGTH=501
AASALSSNVPPVVLAK			40.8	1					38.7	1
SADDASEVVSDKK							28.3	2
VVVVGIFPK							29.4	2
AT1G23310.1	51.7	1	89	3			68.7	7	64.8	2
__Symbols:_GGT1,_AOAT1,_GGAT1___glutamate:glyoxylate_aminotransferase___chr1:8268720-8271329_REVERSE_LENGTH=481
ALDYDTLNENVKK			89	3			61.2	7	64.8	2
DGYPSDPELIFLTDGASK							36.5	7
EVQLVSFHTVSK	51.7	1					68.7	7
GVMQILNCVIR			34.2	3
KVLMEMGSPFSK							40.6	7
LMTDGFNSCK							38.5	7
LPTGALQAAK							37.5	7
VPDVFYCLK			37.2	3					36.3	2
AT1G23410.1,AT2G47110.1,AT2G47110.2,AT3G62250.1	61.6	20	77.3	12	70.6	19	69	48	78.2	11
__Symbols:____Ribosomal_protein_S27a_/_Ubiquitin_family_protein___chr1:8314940-8315410_FORWARD_LENGTH=156
AKIQDKEGIPPDQQR					31.3	19	69	48
EGIPPDQQR							24.9	48
ESTLHLVLR	61.6	20	62.3	12	70.6	19	62.3	48	67.2	11
IQDKEGIPPDQQR	56.2	20	77.3	12	68.1	19	66.3	48	78.2	11
LAVLQFYK									49	11
QLEDGRTLADYNIQK			33.1	12	57.1	19	42.5	48
TITLEVESSDTIDNVK							42.5	48
TLADYNIQK	58.5	20	43.7	12	64.3	19	64.6	48	65.1	11
AT1G23740.1			92	4			65.9	1
__Symbols:____Oxidoreductase,_zinc-binding_dehydrogenase_family_protein___chr1:8398245-8399656_REVERSE_LENGTH=386
ATDSPLPTVPGYDVAGVVVK			92	4
FVVTSNGDVLKK			45.7	4
KLNPYIESGK			50.8	4
VVAAALNPVDAK			87.6	4			65.9	1
AT1G29930.1	67	12	95.2	30	57.8	5	64.6	16	84.9	17	34.3	5
__Symbols:_CAB1,_AB140,_CAB140,_LHCB1.3___chlorophyll_A/B_binding_protein_1___chr1:10478071-10478874_FORWARD_LENGTH=267
ELEVIHSR			49.5	30			46	16	51.9	17
FGEAVWFK	47	12	65.4	30			49.4	16	49	17
GPSGSPWYGSDR	54.6	12	56.4	30			47.5	16	56.3	17
GPSGSPWYGSDRVK	56.4	12	64.2	30			64.6	16	61.8	17
LSPAASEVLGSGR			71.9	30
NRELEVIHSR	41.8	12	54.8	30	57.8	5	47.9	16	61.8	17	34.3	5
VAGNGPLGEAEDLLYPGGSFDPLGLATDPEAFAELKVK	67	12
WAMLGALGCVFPELLAR			95.2	30					84.9	17
AT1G30380.1							32.9	1	58.5	2
__Symbols:_PSAK___photosystem_I_subunit_K___chr1:10722325-10723013_FORWARD_LENGTH=130
FGLAPSANR									58.5	2
FGLAPSANRK							32.9	1	36.1	2
AT1G31180.1			82.7	4			39.7	1	36.3	1
__Symbols:_ATIMD3,_IMD3,_IPMDH1___isopropylmalate_dehydrogenase_3___chr1:11142843-11144617_REVERSE_LENGTH=404
ANPLATILSAAMLLK			52.5	4
ELTGGIYFGEPR			66.7	4			39.7	1	36.3	1
EVAQGVDMMIVR			41.7	4
MIEDAVVDALNK			82.7	4
AT1G31330.1	69.8	1	55.8	3			70.6	3	65.8	11
__Symbols:_PSAF___photosystem_I_subunit_F___chr1:11215011-11215939_REVERSE_LENGTH=221
EFLNGDLIAKDV							48.2	3	34	11
EIIIDVPLASR	69.8	1	55.8	3			70.6	3	65.8	11
GFIWPVAAYR									29.2	11
LYAPESAPALALNAQIEK							31.6	3	64.4	11
YGLLCGSDGLPHLIVNGDQR									58.3	11
AT1G32060.1	70.8	3	80.5	11	36.4	1	68.1	3	85.6	6
__Symbols:_PRK___phosphoribulokinase___chr1:11532668-11534406_FORWARD_LENGTH=395
ANDFDLMYEQVK	70.8	3	80.5	11			68.1	3	83.1	6
DLYEQLIANK			45	11
FYGEVTQQMLK	28.9	3	78.2	11
GHSLESIK							36	3
ILVIEGLHPMFDER			70.6	11					35.5	6
KLTCSYPGIK			55.7	11	36.4	1			59	6
KPDFDAFIDPQK									85.6	6
LTSVFGGAAKPPK	33.4	3	41.8	11			40.7	3	32.2	6
AT1G33120.1,AT1G33140.1			61	1					62.8	3
__Symbols:____Ribosomal_protein_L6_family___chr1:12010986-12012223_FORWARD_LENGTH=194
FLDGIYVSEK			61	1					62.8	3
TALSHVDNLISGVTR									47.7	3
AT1G33590.1			38.2	2			48.7	1	49.8	3
__Symbols:____Leucine-rich_repeat_(LRR)_family_protein___chr1:12177788-12179221_FORWARD_LENGTH=477
LGNNLLTGTIPLGVANLK			38.2	2					49.8	3
LTGTIPDIFK			29.4	2			48.7	1	36.7	3
VPAMVAGLK									27.8	3
AT1G35720.1			45.8	3			50.1	2	51.8	1
__Symbols:_ANNAT1,_OXY5,_ATOXY5___annexin_1___chr1:13225304-13226939_FORWARD_LENGTH=317
SKAQINATFNR			45.8	3
SLEEGDDDDKFLALLR			24.8	3
TGTDEGALTR							50.1	2
VSDSVPAPSDDAEQLR			20.4	3
YQDDHGEEILK							25.7	2	51.8	1
AT1G42970.1	98.8	35	98.6	35	92.5	12	83	30	110	25	96	7
__Symbols:_GAPB___glyceraldehyde-3-phosphate_dehydrogenase_B_subunit___chr1:16127552-16129584_FORWARD_LENGTH=447
AAALNIVPTSTGAAK	67.9	35	94.2	35	82.5	12	74.9	30	86.4	25	96	7
AVSLVLPQLK	79.2	35	56.2	35	38.9	12	83	30	30.1	25
DSPLEVVVLNDSGGVK	78.8	35	92.3	35					55	25
GILDVCDAPLVSVDFR			96.8	35					96.1	25
GLTAEDVNEAFR	50.6	35
GLTAEDVNEAFRK	71	35			67.1	12
GTMTTTHSYTGDQR	67.9	35	76.9	35	43.8	12	64.5	30	71	25	32.5	7
IVDNETISVDGK	98.8	35	98.6	35	83.8	12	73.6	30	65.9	25
KDSPLEVVVLNDSGGVK	68.6	35
KGLTAEDVNEAFRK			36.6	35	60.2	12	29.3	30	28.7	25
TNPADEECKVYD	25.1	35	38.3	35
VIITAPAK					44.7	12
VLDEEFGIVK	81	35	69.8	35	83.9	12	76	30	84.3	25	64.5	7
VPTPNVSVVDLVINVEK	58	35	39.4	35			76.8	30	110	25
VVDLAHLVASK	84.2	35	57.2	35	92.5	12	78.6	30	74.8	25	73.9	7
WPGAEAVGSGDPLEDFCK			97.7	35					52	25
YDSMLGTFK	41.6	35	22.6	35			44.3	30
YDSMLGTFKAEVK	29	35	28.4	35					29.1	25
AT1G44575.1			43.3	2			48.5	3	90.9	6
__Symbols:_NPQ4,_PSBS___Chlorophyll_A-B_binding_family_protein___chr1:16871768-16873194_FORWARD_LENGTH=265
ANELFVGR							37.6	3	66.9	6
EQGPLFGFTK							37.6	3
FVDDPPTGLEK			43	2
GKFVDDPPTGLEK							48.5	3	81.3	6
SALGLKEQGPLFGFTK			43.3	2					86.9	6
SKVEDGIFGTSGGIGFTK									85	6
VEDGIFGTSGGIGFTK									90.9	6
AT1G48030.1,AT1G48030.2			54.9	3			70.7	4	74.7	4
__Symbols:_mtLPD1___mitochondrial_lipoamide_dehydrogenase_1___chr1:17717432-17719141_REVERSE_LENGTH=507
FISPNEVSVETIDGGNTIVK									74.7	4
GKHIIVATGSDVK			43.4	3
HIIVATGSDVK			33.1	3			34.3	4	48.8	4
IGVETDKAGR							70.7	4
SLPGITIDEKK									34.3	4
TPFTSGLDLEK									62.4	4
VSSVEVDLPAMLAQK			54.9	3
AT1G48920.1			32.4	2					35.6	1
__Symbols:_ATNUC-L1,_PARL1,_NUC-L1___nucleolin_like_1___chr1:18098186-18101422_FORWARD_LENGTH=557
EHFSSCGEIK			32.4	2
EIRLDIAQER			31.4	2
FSTNRDDGSFR									35.6	1
AT1G49240.1,AT3G18780.2	62.7	10	93.8	11	65.9	5	79.1	4	59.8	2	52	3
__Symbols:_ACT8___actin_8___chr1:18216539-18217947_FORWARD_LENGTH=377
AEYDEAGPGIVHR			50.8	11
AGFAGDDAPR	62.7	10	76.1	11			79.1	4			35.7	3
AVFPSVVGRPR	50.9	10			65.9	5
DAYVGDEAQSK	33.5	10
DAYVGDEAQSKR	39.8	10	61.5	11	63.8	5			59.8	2	52	3
EITALAPSSMK	41	10			48.2	5					45.7	3
GYMFTTTAER	47.2	10	39.2	11			46.6	4
IAPEEHPVLLTEAPLNPK			56	11
IKVVAPPER			24	11	33.9	5
IKVVAPPERK			27.8	11	37.1	5
LDLAGRDLTDYLMK			26.9	11
NYELPDGQVITIGAER			93.8	11					50.7	2
AT1G49750.1			61.9	4			44	1	67.4	5
__Symbols:____Leucine-rich_repeat_(LRR)_family_protein___chr1:18411177-18412779_REVERSE_LENGTH=494
FKDLVADDKLK			61.9	4			44	1	62.3	5
FLYELDLSNNK			50.8	4					66	5
FTGPIPESIGNIK			54	4					64.9	5
SWEGPDICNK									47.6	5
YLQEVLFLNNK			42.2	4					67.4	5
AT1G49970.1			40.4	2					25.9	1
__Symbols:_CLPR1,_NCLPP5,_SVR2___CLP_protease_proteolytic_subunit_1___chr1:18501936-18504462_REVERSE_LENGTH=387
DYDGTLAQR			40.4	2
SKEQINEDIKRPK			40.3	2					25.9	1
AT1G51570.1			44.4	1			53.4	2	34.7	1
__Symbols:____Calcium-dependent_lipid-binding_(CaLB_domain)_plant_phosphoribosyltransferase_family_protein___chr1:19122358-19124688_REVERSE_LENGTH=776
IQTVVGDLATQGER							53.4	2
VAPNKDEVLGR			44.4	1			30.1	2
VVFDLNEIPK									34.7	1
AT1G51980.1,AT1G51980.2			38.8	1			57.5	2
__Symbols:____Insulinase_(Peptidase_family_M16)_protein___chr1:19323692-19326771_REVERSE_LENGTH=503
EIEAIGGNTSASASR			38.8	1			57.5	2
EQMSYTIDALK							27.3	2
AT1G52230.1,AT3G16140.1					43.4	1	28.1	1	54	3
__Symbols:_PSAH2,_PSAH-2,_PSI-H___photosystem_I_subunit_H2___chr1:19454902-19455508_FORWARD_LENGTH=145
FFETFAAPFTKR									54	3
GPQEPPKLGPR					43.4	1	28.1	1	47.8	3
AT1G52400.1,AT1G52400.2,AT1G52400.3			43.3	2			28.1	1	55	3
__Symbols:_BGL1,_BGLU18,_ATBG1___beta_glucosidase_18___chr1:19515250-19517930_FORWARD_LENGTH=528
SPSWTTDSLVDWDSK									55	3
YKEDIQLMK			43.3	2			28.1	1	47.4	3
AT1G53240.1	28.5	1	103	11			25.8	2	112	4
__Symbols:_mMDH1___Lactate/malate_dehydrogenase_family_protein___chr1:19854966-19856802_REVERSE_LENGTH=341
ALEGADLVIIPAGVPR			20.5	11
DDLFNINAGIVK			67.5	11
LFGVTTLDVVR			70	11
LNPLVSSLSLYDIANTPGVAADVGHINTR									66.8	4
RTQDGGTEVVEAK			53.2	11					53.5	4
SEVVGYMGDDNLAK	28.5	1	101	11			20.4	2	112	4
TQDGGTEVVEAK			78.4	11			25.8	2	65.2	4
VAILGAAGGIGQPLALLMK			103	11
AT1G54270.1,AT1G54270.2,AT3G13920.1,AT3G13920.3,AT3G13920.4	56.8	2	97.5	4	103	3	54.9	2	45.2	4
__Symbols:_EIF4A-2___eif4a-2___chr1:20260495-20262018_FORWARD_LENGTH=412
GLDVIQQAQSGTGK			97.5	4	103	3
IQVGVFSATMPPEALEITR			24.1	4
SRDHTVSATHGDMDQNTR			20.6	4	41.6	3			45.2	4
VLITTDLLAR	56.8	2	56.7	4			54.9	2
AT1G54780.1			47.2	1			36.4	1	52.7	5
__Symbols:_TLP18.3___thylakoid_lumen_18.3_kDa_protein___chr1:20439533-20440953_FORWARD_LENGTH=285
ADAFEYADQVLEK									52.7	5
KLLSDLEYR									50.8	5
LRLNFITVR									45.5	5
LVAAIDGQPDPGGPTVK							36.4	1	48.9	5
RLVAAIDGQPDPGGPTVK			47.2	1					52	5
AT1G55490.1,AT1G55490.2	83.8	6	86.6	12	96.4	3	84.1	10	63.4	8
__Symbols:_CPN60B,_LEN1___chaperonin_60_beta___chr1:20715717-20718673_REVERSE_LENGTH=600
AAVEEGIVVGGGCTLLR			42	12
AGKEVLGNASK					31.4	3
ALVTELKK							27	10
ATLDNDEEKVGADIVKR			47.7	12			33.5	10	27.6	8
DLVGVLEDAIR			38.4	12
ETSTIVGDGSTQDAVK	31	6	27.3	12			49.2	10	31.6	8
EVELEDPVENIGAK	33.8	6	66.5	12			84.1	10
IVNDGVTVAR	52.4	6	68.1	12			61.9	10
KGVVTLEEGK			42.9	12			40.6	10	63.4	8
LADLVGVTLGPK	34	6	86.6	12	33.2	3	58.7	10	47.7	8
LRVEDALNATK			58.3	12			51.5	10
NAGVNGSVVSEK			39.6	12					34.4	8
NLIEQAEQDYEKEK									46.1	8
VVAAGANPVLITR	83.8	6	50.7	12	96.4	3
AT1G55670.1	34	1	24.4	1			54.8	3	46.1	3
__Symbols:_PSAG___photosystem_I_subunit_G___chr1:20802874-20803356_REVERSE_LENGTH=160
AKEYVSLLK	34	1					34.3	3	46.1	3
THFEAGDDR							54.8	3	38.2	3
THFEAGDDRAK			24.4	1					38.3	3
AT1G56070.1	37.2	1	82.1	6	45.2	1			43.5	3
__Symbols:_LOS1___Ribosomal_protein_S5/Elongation_factor_G/III/V_family_protein___chr1:20968245-20971077_REVERSE_LENGTH=843
EGPLAEENMR			55	6					43.5	3
GGGQVIPTAR	37.2	1
IMDYKHNIR			26.4	6
IRPVLTVNK			31.4	6					34.8	3
NATLTNEKEVDAHPIR			38.3	6	45.2	1			34.8	3
NCDPNGPLMLYVSK			82.1	6
AT1G57720.1,AT1G57720.2	37.4	1	74.2	7					74.2	2
__Symbols:____Translation_elongation_factor_EF1B,_gamma_chain___chr1:21377873-21380114_FORWARD_LENGTH=413
AAPVAEAPKPAEEEEAPKPK			57.5	7
FTSAFPHVER			30.4	7
KAAPVAEAPKPAEEEEAPKPK			51.9	7
VDISDEAQKER	37.4	1	74.2	7					74.2	2
VPVLETPEGPIFESNAIAR			58.6	7
VSQMIEDAEPFEGEALLDAK			70.7	7					70.3	2
AT1G59610.1			90.5	37					75.4	3
__Symbols:_ADL3,_CF1,_DRP2B,_DL3___dynamin-like_3___chr1:21893413-21900780_FORWARD_LENGTH=920
AFVPPQHFIR			26	37
APIIIDLSR			40.6	37
APIIIDLSREESLSSK			70.6	37
EVVAIASAALDGFKNEAK			77.3	37
GRDEIYLK			43.6	37
GYVEAVLNSLAANVPK			41	37
HFDLNNVKR			36.4	37
IALVDTLASQIR			85	37					75.4	3
IESLIQEDQNVK			75	37
IESLIQEDQNVKR			90.5	37
IVLEADGYQPYLISPEK			74.5	37
KGQDAEQSLLNR			88.9	37
KMVVALVDMER			61.3	37
KPVDPEEELR			53.6	37
LGEQLVSSAEGTR			78.6	37
LIDLPGLDQR			46.7	37					38.3	3
LPNILTGLQGK			60.3	37
MVVALVDMER			70	37
QAASLLADEDPDETSSSR			38.5	37
SLAAVQALLSNQGPPK			78.8	37
SQIVQDELAR			68.1	37
TAGPEGEITAGYLMK			74.3	37
TVLELAKDPAR			63.9	37
VLVDIVSASANATPGLGR			63.7	37
VVASFEGNFPNR			67.4	37
AT1G61520.1,AT1G61520.2,AT1G61520.3	71.5	2	99.9	9			84.2	5	102	9
__Symbols:_LHCA3___photosystem_I_light_harvesting_complex_gene_3___chr1:22700152-22701149_FORWARD_LENGTH=273
FAMLGAAGAIAPEILGK	71.5	2	99.9	9			84.2	5	102	9
GLAGSGNPAYPGGPFFNPLGFGKDEK							33.2	5
LQDWYNPGSMGK			77.3	9			33.4	5	51.6	9
QYFLGLEK			61	9			46.9	5
RLQDWYNPGSMGK			59.2	9					81.1	9
WLAYGEIINGR									61.3	9
AT1G62750.1			79.6	6					44.7	1
__Symbols:_ATSCO1,_ATSCO1/CPEF-G,_SCO1___Translation_elongation_factor_EFG/EF2_protein___chr1:23233622-23236321_REVERSE_LENGTH=783
AIVWSGEELGAK			55.2	6
FVPILCGSAFK			34.6	6
ISAGSYVLNANK			79.6	6
KPDDDEPFAGLAFK			40.5	6					44.7	1
RGQINSFGDKPGGLK			41.3	6
AT1G63940.1,AT1G63940.2,AT1G63940.4			84.9	3			37.7	1	67.8	1
__Symbols:_MDAR6___monodehydroascorbate_reductase_6___chr1:23730206-23733534_FORWARD_LENGTH=486
EVADADSLIASLGK			84.9	3					67.8	1
GASINNLEAGSDGR							37.7	1
IATFWIESGR			46.6	3
TSTPGIFAIGDVAAFPLK			63.3	3
AT1G65930.1			57.5	2			38.9	1	55	1
__Symbols:_cICDH___cytosolic_NADP+-dependent_isocitrate_dehydrogenase___chr1:24539088-24541861_FORWARD_LENGTH=410
AFADASMNTAYEK			51.7	2
ATDAVIKGPGK							38.9	1
LIDDMVAYALK			57.5	2					55	1
AT1G68010.1,AT1G68010.2			78.8	5			38.4	2	91.7	4
__Symbols:_HPR,_ATHPR1___hydroxypyruvate_reductase___chr1:25493418-25495720_FORWARD_LENGTH=386
ANGEQPVTWKR			51.3	5
EADLISLHPVLDK			74.3	5					60.8	4
EGMATLAALNVLGR			78.8	5			38	2	91.7	4
NAIVVPHIASASK			41	5			38.4	2
VGLDVFEEEPFMKPGLADTK			28.4	5					47.9	4
AT1G68560.1	29.3	1	93.5	6			45.8	2	57.6	3
__Symbols:_ATXYL1,_XYL1,_TRG1___alpha-xylosidase_1___chr1:25734435-25737897_REVERSE_LENGTH=915
DFTLNPVAYPR			34.5	6
DHANYYSPR	29.3	1	50.4	6
EASLYGLGENSQANGIK			93.5	6			27.4	2	57.6	3
NKIYGSDITTLR									34.6	3
QELYQWDTVADSAR			33.5	6
TIATSATHYNGVR			81.7	6			45.8	2
WIEVGAFYPFSR									42.7	3
AT1G69740.1,AT1G69740.2			51.8	2			42.5	1
__Symbols:_HEMB1___Aldolase_superfamily_protein___chr1:26232197-26234713_FORWARD_LENGTH=430
AVGVNSIVLFPK			34.7	2			42.5	1
HGLVQEVAK			51.8	2
AT1G70410.1,AT1G70410.2,AT1G70410.3	34.4	1	50.8	3					53.3	2
__Symbols:_ATBCA4,_BCA4___beta_carbonic_anhydrase_4___chr1:26534167-26537457_REVERSE_LENGTH=280
ADLGNVAAAK	34.4	1
FLVFACSDSR			50.8	3					53.3	2
NIANMVPPFDQKR			19.3	3
TGFTQFKTEK			31.4	3
AT1G71500.1			90	2					69.7	1
__Symbols:____Rieske_(2Fe-2S)_domain-containing_protein___chr1:26936084-26937331_FORWARD_LENGTH=287
AQPGLTATNVNVDEVR			23.9	2					69.7	1
SPAEGAYSEGLLNAR			90	2
AT1G71695.1			87.2	16			40.9	1
__Symbols:____Peroxidase_superfamily_protein___chr1:26964359-26966557_FORWARD_LENGTH=358
DIGLAAAILR			72.3	16			40.9	1
DSVVLSGGPDYAVPLGR			87.2	16
GLSWNFYQK			38.5	16
MGQMSVLTGTQGEIR			82	16
QGLFTSDQDLFVDKR			54.6	16
QQAFVVINNLR			62.7	16
SPDVFDNKYYVDLMNR			83.2	16
YYVDLMNR			29.9	16
AT1G72150.1			73.1	3			72.7	2	67.4	5
__Symbols:_PATL1___PATELLIN_1___chr1:27148558-27150652_FORWARD_LENGTH=573
ALEEFKELVR			39.4	3
AVPEKEVTPEKEAPAAEAEK									28	5
EFTAPVTPVKEEK									35.3	5
SEEKPEEKAEVTTEK			34.3	3					33.8	5
VVVLTAEEVQK			73.1	3			72.7	2	67.4	5
VVVLTAEEVQKK							41.2	2	36.3	5
AT1G72370.1,AT1G72370.2	32.1	1	91	6			42.1	1	75.8	2
__Symbols:_P40,_AP40,_RP40,_RPSAA___40s_ribosomal_protein_SA___chr1:27243148-27244842_REVERSE_LENGTH=298
FAQYTGANAIAGR			91	6					44	2
FVDIGIPANNKGK			41.7	6
LLILTDPR	32.1	1					42.1	1
NCNYQMER			39.9	6
NDGIYIFNLGK			42.3	6
RNDGIYIFNLGK			53.3	6					75.8	2
VIVAIENPQDIIVQSARPYGQR			31.5	6
AT1G72610.1			48.3	5					45	2
__Symbols:_GLP1,_ATGER1,_GER1___germin-like_protein_1___chr1:27339302-27339928_REVERSE_LENGTH=208
AETPAGYPCIRPIHVK			48.3	5					45	2
KLKGVLGGTG			44.3	5
LKGVLGGTG			35.1	5
RAETPAGYPCIRPIHVK			36.1	5					24.1	2
AT1G74470.1	44.2	1	94.3	4			54.6	1	47	1
__Symbols:____Pyridine_nucleotide-disulphide_oxidoreductase_family_protein___chr1:27991248-27992845_FORWARD_LENGTH=467
LAVNTIGSLVR	44.2	1	94.3	4			54.6	1
MISPSNIAVDIGR			82.2	4					47	1
SGATVINGLFLK			62.9	4
VAVIGGGPAGGAAAETLAQGGIETILIER			33.3	4
AT1G78830.1	37.4	1	68.3	2					38.2	3
__Symbols:____Curculin-like_(mannose-binding)_lectin_family_protein___chr1:29637141-29638508_REVERSE_LENGTH=455
AYSYFPAATYLK									25.9	3
GTVTFAVTR			29.4	2
NGNLVLAEADGR	37.4	1	68.3	2
NGNLVLAEADGRVK									38.2	3
TGTPLVYGGWPDHDFR									23.9	3
AT1G78850.1	39.9	1	37.8	1			88.9	7	73.8	3
__Symbols:____D-mannose_binding_lectin_protein_with_Apple-like_carbohydrate-binding_domain___chr1:29642072-29643397_REVERSE_LENGTH=441
ILENGNMVIYDSSGK							88.9	7
KLVLYYTTNK			37.8	1
LVWQTNTANK							40.3	7	43.4	3
TGDSSLVAYVK	39.9	1					64.7	7
VVNEGGYTDYSPIEYNPDVR							59.4	7	73.8	3
YNGGSSTTESACGDK									47.8	3
AT1G78900.1,AT1G78900.2	64.5	4	92.8	9			91.7	5	83.6	7
__Symbols:_VHA-A___vacuolar_ATP_synthase_subunit_A___chr1:29660463-29664575_FORWARD_LENGTH=623
DALAEGDKITLETAK			70.8	9
FEDPAEGEDTLVEK									47.4	7
ISGDVYIPR	54.1	4	35.6	9			47	5	63.8	7
LAADTPLLTGQR	64.5	4	65.8	9			91.7	5	83.6	7
LAEMPADSGYPAYLAAR			78.4	9
LVSQKFEDPAEGEDTLVEK			60.3	9
SYTMLQSWPVR			39.8	9					28.1	7
TTLVANTSNMPVAAR	53.5	4	92.8	9			65.3	5	48.9	7
VGHDNLIGEIIR			69.6	9			49.4	5	80.9	7
AT1G79550.1,AT1G79550.2			66.7	2					60.1	2
__Symbols:_PGK___phosphoglycerate_kinase___chr1:29924347-29926295_REVERSE_LENGTH=401
ELDYLVGAVANPK			61	2					60	2
LVAGLPEGGVLLLENVR			66.7	2					60.1	2
AT1G80380.2,AT1G80380.3,AT1G80380.4			81.6	2			37.8	1	74.9	1
__Symbols:____P-loop_containing_nucleoside_triphosphate_hydrolases_superfamily_protein___chr1:30217332-30219784_FORWARD_LENGTH=456
AVDPQLEVVNK			64	2			37.8	1
LSVETLEALSK			81.6	2					74.9	1
AT2G05070.1,AT2G05100.1,AT3G27690.1	55	3	91.2	7			50	3	90.6	12
__Symbols:_LHCB2.2,_LHCB2___photosystem_II_light_harvesting_complex_gene_2.2___chr2:1799436-1800329_REVERSE_LENGTH=265
ELEVIHSR			49.5	7			46	3	51.9	12
FGEAVWFK	47	3	65.4	7			49.4	3	49	12
IGGGPLGEGLDPLYPGGAFDPLNLAEDPEAFSELK			31.4	7					40.5	12
IGGGPLGEGLDPLYPGGAFDPLNLAEDPEAFSELKVK	36.4	3	65	7					80.8	12
NRELEVIHSR	41.8	3	54.8	7			47.9	3	61.8	12
STPQSIWYGPDRPK	55	3	50.5	7			50	3	63.2	12
WAMLGALGCTFPEILSK			91.2	7					90.6	12
YLGPFSENTPSYLTGEYPGDYGWDTAGLSADPETFAK			59.2	7
AT2G06850.1			92.8	2					49.9	1
__Symbols:_EXGT-A1,_EXT,_XTH4___xyloglucan_endotransglucosylase/hydrolase_4___chr2:2763619-2765490_FORWARD_LENGTH=296
KAIDVPFGR			28.2	2
TGQPAILQTNVFTGGK			92.8	2					49.9	1
AT2G07698.1	62.3	2	69.7	4	65.5	0	77.6	7	65.4	5
__Symbols:____ATPase,_F1_complex,_alpha_subunit_protein___chr2:3361474-3364028_FORWARD_LENGTH=777
AAELTNLFESR							77.6	7	30.9	5
ELLIGDRQTGK	41.4	2	35.5	4	65.5	0
GALSDHEQR							24.2	7
KSVHEPMQTGLK									34.2	5
TGSIVDVPAGK			37.2	4
TTIAIDTILNQK	62.3	2	57.5	4			73.9	7	65.4	5
VVDAMGVPIDGK	41	2	69.7	4			70.3	7
AT2G10940.1,AT2G10940.2	38.5	1	49.8	3			60.8	5	92	4
__Symbols:____Bifunctional_inhibitor/lipid-transfer_protein/seed_storage_2S_albumin_superfamily_protein___chr2:4311160-4312035_REVERSE_LENGTH=291
ATCPIDTLK			49.1	3					29.9	4
IGLGDPAVNK	38.5	1					57	5	46.3	4
LGACVDLLGGLVK			49.8	3			60.8	5	92	4
AT2G13360.1,AT2G13360.2			88.2	3			43.3	2	56	3
__Symbols:_AGT,_AGT1,_SGAT___alanine:glyoxylate_aminotransferase___chr2:5539417-5540902_REVERSE_LENGTH=401
AALDLIFEEGLENIIAR			88.2	3
LSQDENHTIK			42.9	3					56	3
NNEDYRSPAIPALTK			44.6	3					32.9	3
TLLEDVKK							39.2	2
VFFDWNDYLK									40	3
YNLSLGLGLNK							43.3	2
AT2G15620.1			43.8	2					43	2
__Symbols:_NIR1,_NIR,_ATHNIR___nitrite_reductase_1___chr2:6810552-6812666_FORWARD_LENGTH=586
GVVLPDVPEILK									43	2
LVSVPRPIR			26	2
TEALLQEPFLK			43.8	2					39.6	2
AT2G16430.2			89.2	5			47.9	1
__Symbols:_PAP10,_ATPAP10___purple_acid_phosphatase_10___chr2:7120502-7122772_REVERSE_LENGTH=468
AVIVSWVTQEAK			89.2	5			47.9	1
NHDGYAVEGDR			38.3	5
VPCGYNAPQQVHITQGDVEGK			44.6	5
AT2G17360.1,AT5G07090.1,AT5G07090.2,AT5G58420.1			45.1	2					47.4	4
__Symbols:____Ribosomal_protein_S4_(RPS4A)_family_protein___chr2:7546598-7548138_FORWARD_LENGTH=261
EVISILMQR									47.4	4
GIPYLNTYDGR			45.1	2
LHSIKDEEAK									38.9	4
LTIIEEAR			33	2
SRECLPLVLIIR									23.6	4
AT2G18020.1	33.9	1	73.8	9					53.3	2
__Symbols:_EMB2296___Ribosomal_protein_L2_family___chr2:7837151-7838160_FORWARD_LENGTH=258
AMIGQVAGGGR	33.9	1	49	9					38.9	2
ASGDYAIVIAHNPDSDTTR			72.9	9
ATLVVGNVLPLR			43.8	9
GVVTEIIHDPGR			73.8	9					53.3	2
KATLVVGNVLPLR			61.9	9
AT2G18960.1			110	5			92	8	91.1	5
__Symbols:_AHA1,_PMA,_OST2,_HA1___H(+)-ATPase_1___chr2:8221858-8227268_FORWARD_LENGTH=949
ADIGIAVADATDAAR							92	8
EGLTTQEGEDR			50.1	5					24.1	5
ELSEIAEQAKR			29.5	5			30.5	8
KADIGIAVADATDAAR			110	5			91.8	8	91.1	5
LGDIIPADAR			46.8	5			52.8	8	56.5	5
LSQQGAITKR							46.4	8	30.4	5
MITGDQLAIGK			57.2	5			31.1	8	69.7	5
AT2G19480.1,AT2G19480.2,AT2G19480.3			75	6					45.6	1
__Symbols:_NFA02,_NFA2,_NAP1;2___nucleosome_assembly_protein_1;2___chr2:8438601-8441040_FORWARD_LENGTH=379
ALGTEIEWYPGK			56.7	6					45.6	1
EIQNQYDEMEAK			74.8	6
NNEITAEEITERDEGALK			75	6
TYHMIDEDEPILEK			64.9	6
AT2G20890.1			90.2	5					55.9	3
__Symbols:_PSB29,_THF1___photosystem_II_reaction_center_PSB29_protein___chr2:8987783-8989185_FORWARD_LENGTH=300
AYIEALNEDPKQYR			48.6	5
EGDIEAVLKDIAGR									48.5	3
ELLKEYVER			39	5
FFAVGLFR			26.8	5					45.8	3
IDAQKMEEWAR			27.2	5
SQTSASLVDFSSK			90.2	5					55.9	3
AT2G21170.1			58.7	3			44	1	68.9	3
__Symbols:_TIM,_PDTPI___triosephosphate_isomerase___chr2:9071047-9073106_REVERSE_LENGTH=315
HVIGEKDEFIGKK			32.4	3					59.4	3
TFDVCFAQLK			47.4	3					68.9	3
VASPQQAQEVHVAVR			58.7	3			44	1
AT2G21330.1	81.7	10	100	29			55.3	4	72.2	14	56	9
__Symbols:_FBA1___fructose-bisphosphate_aldolase_1___chr2:9128416-9130152_REVERSE_LENGTH=399
AAQDILLAR	55.5	10
AKANSLAQLGK	33	10	75.5	29			55.3	4	71.9	14	56	9
ALQNTCLK			51	29					38.4	14
ANSLAQLGK	54.8	10	72.2	29			52.2	4
ATPEQVASYTLK	45.1	10	65.2	29					66.6	14
EAAWGLAR			55.8	29					32.8	14
LASIGLENTEANR	81.7	10	81.9	29					69.9	14
MVDVLVEQNIVPGIK			100	29					34.9	14
MVDVLVEQNIVPGIKVDK			83.3	29					29.5	14
RLASIGLENTEANR			81.5	29
TAAYYQQGAR	39.7	10	63.3	29			48.1	4	72.2	14	44.7	9
TIASPGHGIMAMDESNATCGK			60.5	29
TIASPGHGIMAMDESNATCGKR			46.6	29					50.5	14
TVVSIPNGPSALAVK	34	10	49.1	29					51.9	14
TWGGKEENVK			39	29			31	4	48.8	14
YAAISQDSGLVPIVEPEIMLDGEHGIDR			60.3	29
YTGEGESEEAK			46.3	29					53.7	14
AT2G24200.1,AT2G24200.2			34.5	1			103	184	111	37
__Symbols:____Cytosol_aminopeptidase_family_protein___chr2:10287017-10289450_REVERSE_LENGTH=520
AGGSITAALFLK							82.8	184	80.4	37
ASQSTSAAIVLASSVSDESK							84.1	184
AVDIIGFGTGAEVEK							83	184	96.4	37
AVDIIGFGTGAEVEKK							73.8	184	48.5	37
DGNSKFENPILSK							62.1	184	68.2	37
DLAKDGNSKFENPILSK							19.3	184
EIDVIEWK							36.4	184
ELINSPANVLTPAVLAEEAAK							63.4	184	42.5	37
EVIAASER									46.2	37
FDMGGSAAVLGAAK							78.3	184	105	37
FENPILSK							41.7	184
GDILVVGVTEKDLAK							57.1	184	72.9	37
GLTFDSGGYNIK							64.5	184
IALIGLGQSVSSPVAFHSLGEAVATVSK									23.4	37
LPGLGSKR							49.3	184	36	37
LTLADALVYACNQGVDK							103	184	73.4	37
MPLEESYWEMMK							70.6	184	79.5	37
SGTGFGVATLVEWVQK							45.5	184	102	37
SGVADMVNTGGR							84.3	184
TGPGCSIELMK							69.5	184	77.4	37
TGPGCSIELMKFDMGGSAAVLGAAK							65	184
TIEVNNTDAEGR			34.5	1			43	184	73.3	37
TKLALVGK							45.3	184
VASTYSDVFTANILNEEQCK							69.5	184	111	37
VASTYSDVFTANILNEEQCKELK							46.8	184	28.5	37
VDAHLSGLLAQVSSEEDFTGKPGQSTVLR							34.4	184	52.3	37
VQWMHIDMAGPVWNEK							70.4	184	69.2	37
YAEDVSYGVIFGR							86.9	184	104	37
AT2G24270.1,AT2G24270.2,AT2G24270.3,AT2G24270.4			67.1	3					38.9	1
__Symbols:_ALDH11A3___aldehyde_dehydrogenase_11A3___chr2:10327325-10329601_REVERSE_LENGTH=496
FLLSDSFPGNDR			38.5	3					38.9	1
IAWEEPFGPVVPVLR			67.1	3
AT2G27730.1					39.7	1	70.2	1	93.4	3
__Symbols:____copper_ion_binding___chr2:11820056-11820867_REVERSE_LENGTH=113
QGPGEQAAGSASEAK					39.7	1			80.2	3
VAGATASASAESGPK							70.2	1	93.4	3
AT2G28000.1	77.5	3	118	10	91.7	3	86	11	98.3	7	52.7	1
__Symbols:_CPN60A,_CH-CPN60A,_SLP___chaperonin-60alpha___chr2:11926603-11929184_FORWARD_LENGTH=586
AIELPNAMENAGAALIR			118	10			80.8	11	64.1	7
DSTTLIADAASKDELQAR			93.2	10
EIAFDQHSR					37.4	3	31.8	11
ELFETDSVYDSEK			67.2	10
ITAIKDIIPILEK			79.2	10			58.2	11
LLAEFENAR			40.7	10					54.7	7
NVVLDEFGSPK							52.8	11
TNDSAGDGTTTASILAR	43.6	3	68.2	10			86	11	62	7
TVQGLIEELQKK									58	7
VGAATETELEDR	77.5	3	84.2	10	91.7	3	73.6	11	98.3	7
VGAATETELEDRK			58.2	10					72.6	7
VVNDGVTIAR					45.4	3	61.7	11			52.7	1
AT2G28790.1			36.3	1					46.4	2
__Symbols:____Pathogenesis-related_thaumatin_superfamily_protein___chr2:12354664-12355413_REVERSE_LENGTH=249
GGFALPTFTHR			36.3	1					46.4	2
LFLTVVNNCPFTVWPAIQPNAGHPVLEK									29.7	2
AT2G28900.1			80.6	1			43.2	1	127	6
__Symbols:_OEP16,_ATOEP16-L,_ATOEP16-1,_OEP16-1___outer_plastid_envelope_protein_16-1___chr2:12414423-12415459_REVERSE_LENGTH=148
NAMLAGAATGAVLSAVGK									127	6
NAMLAGAATGAVLSAVGKK									89.5	6
PSSTFSGTVSTPK			80.6	1			43.2	1	82.1	6
AT2G30860.1,AT2G30860.2			34.4	2			31.5	1	93.5	3
__Symbols:_ATGSTF9,_GLUTTR,_ATGSTF7,_GSTF9___glutathione_S-transferase_PHI_9___chr2:13139132-13140057_FORWARD_LENGTH=215
GVAFETIPVDLMK			26.3	2					60.6	3
LAGVLDVYEAHLSK									93.5	3
VYGPHFASPK							31.5	1
VYGPHFASPKR			34.4	2
YRSQGPDLLGK									38.8	3
AT2G30950.1	28.9	1	96.4	9					84.2	8
__Symbols:_VAR2,_FTSH2___FtsH_extracellular_protease_family___chr2:13174692-13177064_FORWARD_LENGTH=695
ADILDSALLRPGR			37.9	9
FLEYLDKDR			55.4	9					61.6	8
GLTWFIPSDDPTLISK			46.6	9					34.6	8
GVLLIGPPGTGK	28.9	1
IVAGMEGTVMTDGK			96.4	9					84.2	8
LAEDIDSAVKK			37.3	9
QVSVDVPDVK									33.4	8
SGGGMGGPGGPGNPLQFGQSK									60.2	8
VQLPGLSQELLQK			82.8	9					74.4	8
VRVQLPGLSQELLQK			51.1	9
AT2G33800.1			85.4	7			52.8	1	53	3
__Symbols:____Ribosomal_protein_S5_family_protein___chr2:14300925-14302352_REVERSE_LENGTH=303
AIVVVGDKQGNVGVGCAK			85.4	7
ATLAAVQQMR			44.4	7			52.8	1	53	3
IVLEMAGVENALGK			79.8	7					37.2	3
NIVQVPMTK			21.9	7
QLGSNNALNNAR			55	7					34.7	3
VMLRPASPGTGVIAGGAVR			53.1	7
AT2G34430.1			95.2	2			49.4	1	84.9	1
__Symbols:_LHB1B1,_LHCB1.4___light-harvesting_chlorophyll-protein_complex_II_subunit_B1___chr2:14524818-14525618_FORWARD_LENGTH=266
ASKPTGPSGSPWYGSDR			55.6	2			24.6	1	43.7	1
ASKPTGPSGSPWYGSDRVK			50.7	2
ELEVIHSR			49.5	2			46	1	51.9	1
FGEAVWFK			65.4	2			49.4	1	49	1
NRELEVIHSR			54.8	2			47.9	1	61.8	1
WAMLGALGCVFPELLAR			95.2	2					84.9	1
YLGPFSGEPPSYLTGEFPGDYGWDTAGLSADPETFAR			42.6	2
AT2G36460.1			109	8			56.7	1	109	6
__Symbols:____Aldolase_superfamily_protein___chr2:15296929-15298387_REVERSE_LENGTH=358
ANSEATLGAYKGDAK			54.8	8
FADELIANAAYIGTPGK			76.9	8					29.8	6
GILAADESTGTIGK			69.9	8					58.9	6
GILAADESTGTIGKR									69.3	6
KYYEAGAR			27.9	8
LGEGAAESLHVK			24.1	8
NLNAMNQLK			36.5	8
SSDGTPFVDMLK									39.7	6
TVPAAVPAIVFLSGGQSEEEATR			109	8					109	6
TWGGKEENVK			39	8			31	1	48.8	6
VAPEVIAEHTVR			50.7	8			56.7	1
AT2G36530.1	26.9	1	61.8	3			73.4	5	81.8	2
__Symbols:_LOS2,_ENO2___Enolase___chr2:15321081-15323786_REVERSE_LENGTH=444
AVGNVNNIIGPALIGK			41.5	3
HIANLAGNPK							36.4	5
ISGDALKDLYK	26.9	1	61.8	3			60.2	5	32.4	2
MGVEVYHHLK			34.5	3
VNQIGSVTESIEAVK							73.4	5	81.8	2
AT2G36620.1,AT3G53020.1			72.4	2					76.8	7
__Symbols:_RPL24A___ribosomal_protein_L24___chr2:15350548-15351819_REVERSE_LENGTH=164
SIVGATLEVIQK			72.4	2					67.4	7
SIVGATLEVIQKK			48.2	2					76.8	7
AT2G37220.1	41.4	2							103	3
__Symbols:____RNA-binding_(RRM/RBD/RNP_motifs)_family_protein___chr2:15634980-15636331_REVERSE_LENGTH=289
SLDGADLDGR	41.4	2
SSFGSSGSGYGGGGGSGAGSGNR									103	3
VIYDRDSGR									34.6	3
VNAGPPPPK	28.8	2
VNAGPPPPKR									28.4	3
AT2G38230.1			90	7			41.9	2	102	4
__Symbols:_ATPDX1.1,_PDX1.1___pyridoxine_biosynthesis_1.1___chr2:16011475-16012404_FORWARD_LENGTH=309
AIVQAVTNYR			59	7			41.9	2
GGVIMDVVNAEQAR			83.8	7					102	4
IAAPYDLVVQTK			71.5	7					80.8	4
IAEEAGACAVMALER			31.2	7
KIAAPYDLVVQTK									44.3	4
TKGEAGTGNVVEAVR			90	7					86.6	4
VGLAQMLR			54.1	7			41.9	2
AT2G39730.2	84.7	27	125	52	92.8	14	88.5	30	143	28	95.4	6
__Symbols:_RCA___rubisco_activase___chr2:16571046-16573345_REVERSE_LENGTH=446
ARVYDDEVR			49.5	52	60.8	14	44.2	30
ARVYDDEVRK			28.5	52
EAADLIKK							39.5	30
EGPPVFEQPEMTYEK	25.1	27	67.9	52	71.2	14	53.9	30	73	28
FVESLGVEK	49.9	27	77.2	52	59.8	14	77.5	30	54.5	28
FYWAPTREDR			32.9	52					30.4	28
GLAYDTSDDQQDITR	80.9	27	87.9	52	92.8	14	75.1	30	93.6	28	95.4	6
GTFYGKTEEKEPSK	60	27	66.8	52	63.6	14	75	30	61.8	28
KFVESLGVEK	57.5	27	62.8	52	64.1	14	59.7	30			35.2	6
LMEYGNMLVMEQENVK			69	52
LMEYGNMLVMEQENVKR			89.6	52
MCCLFINDLDAGAGR			108	52			39.8	30	92.9	28
MGINPIMMSAGELESGNAGEPAK	35.7	27	94.2	52			59.3	30	143	28
NFLTLPNIK									29	28
NFLTLPNIKVPLILGIWGGK			40.4	52
RVQLAETYLSQAALGDANADAIGR			37	52
SFQCELVMAK	55.8	27	60.9	52	65.4	14	60.5	30			43	6
VPIICTGNDFSTLYAPLIR			104	52			56.2	30	107	28
VPLILGIWGGK	39.1	27	65.5	52			45.6	30	69.9	28
VQLAETYLSQAALGDANADAIGR	84.7	27	125	52			88.5	30	108	28
VYDDEVRK	39.3	27	43.2	52			38.8	30	29.2	28
YREAADLIK			37.9	52			34	30	35.9	28
YREAADLIKK			37	52	33.8	14
AT2G39800.1,AT2G39800.2,AT2G39800.3,AT2G39800.4			49	2			35.6	2	37.2	1
__Symbols:_P5CS1,_ATP5CS___delta1-pyrroline-5-carboxylate_synthase_1___chr2:16598516-16602939_REVERSE_LENGTH=717
GPVGVEGLLTTR							35.6	2	37.2	1
KTEVADGLVLEK			43.8	2
VITDAIPETVGGK			49	2			27.5	2
AT2G41840.1			60.2	4					60	2
__Symbols:____Ribosomal_protein_S5_family_protein___chr2:17460016-17461398_REVERSE_LENGTH=285
ALSTSKPDPVVEDQA			60.2	4					60	2
ASEEEKWVPVTK			58.9	4
IGKPHTVPCK									30.5	2
SPYQEHTDFLASK			47.1	4
AT2G42600.1,AT2G42600.2			67.6	5			43.1	2	60.7	4
__Symbols:_ATPPC2,_PPC2___phosphoenolpyruvate_carboxylase_2___chr2:17734541-17738679_REVERSE_LENGTH=963
DITPDDKQELDEALQR			67.6	5					60.7	4
LADLESAPAAVAR			61.3	5			43.1	2	47.4	4
LATPELEYGR			29.9	5
TEEVADVLDTFK			50	5					54.9	4
TPEEVFDALK									48.7	4
TPPTPQDEMR							28.6	2
AT2G43030.1			61.1	3					91.7	2
__Symbols:____Ribosomal_protein_L3_family_protein___chr2:17894898-17895713_FORWARD_LENGTH=271
ALGSIGAGTTPGR			61.1	3					91.7	2
GALPGKPGNLLR			30.2	3					35.8	2
LTNIEGFEPNQK			48.9	3
AT2G44120.2			24.9	2					85.2	2
__Symbols:____Ribosomal_protein_L30/L7_family_protein___chr2:18249227-18250417_REVERSE_LENGTH=247
IALTDNSIVDQALGK									85.2	2
RQEEWALAK			24.9	2					30.5	2
VVVPESVLK			20	2
AT2G46820.1,AT2G46820.2							40.9	1	106	6
__Symbols:_PTAC8,_TMP14,_PSAP,_PSI-P___photosystem_I_P_subunit___chr2:19243729-19244870_FORWARD_LENGTH=174
ATTEVGEAPATTTEAETTELPEIVK							40.9	1	106	6
NLVFKPDR									36.4	6
STYKDILGSS									53	6
VKSTYKDILGSS									76.6	6
AT3G01500.1,AT3G01500.2,AT3G01500.3			114	21			54.4	5	102	21
__Symbols:_CA1,_ATBCA1,_SABP3,_ATSABP3___carbonic_anhydrase_1___chr3:194853-196716_REVERSE_LENGTH=270
AFDPVETIK			56	21					50.6	21
AFDPVETIKQGFIK			47	21
EAVNVSLANLLTYPFVR							54.4	5
EKYETNPALYGELAK			71.7	21			25.6	5	75	21
EKYETNPALYGELAKGQSPK			50.7	21
GLMSFPLDGNNSTDFIEDWVK									41	21
KAFDPVETIK			52.4	21			31.7	5
NIANMVPPFDK			51.5	21					78.8	21
NIANMVPPFDKVK			58.6	21					56.5	21
SKVISELGDSAFEDQCGR			110	21					102	21
VCPSHVLDFQPGDAFVVR			72.6	21					68.4	21
VENIVVIGHSACGGIK			79.3	21					85.2	21
VEQITAALQTGTSSDKK			67.8	21					75.4	21
VISELGDSAFEDQCGR			114	21					79.9	21
VISELGDSAFEDQCGRCER									46.9	21
YETNPALYGELAK			82.6	21
YGGVGAAIEYAVLHLK									66.1	21
YMVFACSDSR			49.9	21					50	21
AT3G02090.1,AT3G02090.2			62.1	2					28	1
__Symbols:_MPPBETA___Insulinase_(Peptidase_family_M16)_protein___chr3:365624-368526_FORWARD_LENGTH=531
IDAVDASTVKR			62.1	2
SITREDLQNYIK									28	1
VSDADVTR			32.3	2
AT3G02520.1			97.5	3			64.6	1	82.7	1
__Symbols:_GRF7,_GF14_NU___general_regulatory_factor_7___chr3:526800-527915_REVERSE_LENGTH=265
EAAESTLVAYK			38.5	3			23.5	1
IISSIEQKEESR			67.9	3			64.6	1	82.7	1
KEAAESTLVAYK			50.7	3					44.8	1
SAQDIALADLAPTHPIR			97.5	3
AT3G04120.1	70.5	6	99.5	11	67	2	72.7	6	79.7	9	54.5	1
__Symbols:_GAPC,_GAPC-1,_GAPC1___glyceraldehyde-3-phosphate_dehydrogenase_C_subunit_1___chr3:1081077-1083131_FORWARD_LENGTH=338
AASFNIIPSSTGAAK	28.1	6			66.6	2	25.7	6	40.7	9	54.5	1
AGIALSDKFVK	70.5	6	77.7	11	67	2	72.7	6	46	9
AIKEESEGKLK			42.1	11
FGIVEGLMTTVHSITATQK			31.5	11					36.4	9
GILGYTEDDVVSTDFVGDNR			99.5	11
KVVISAPSK			39.5	11
LVSWYDNEWGYSSR									79	9
TVDGPSMKDWR			24.7	11
VPTVDVSVVDLTVR			79.8	11					79.7	9
VVDLIVHMSK			55.6	11			33.6	6
VVDLIVHMSKA	53.6	6					46.2	6
YDSVHGQWK			43	11					45.2	9
AT3G04790.1			72	2					54	3
__Symbols:____Ribose_5-phosphate_isomerase,_type_A_protein___chr3:1313365-1314195_FORWARD_LENGTH=276
IDLAIDGADEVDPNLDLVK									44.2	3
LLSSGELYDIVGIPTSK									54	3
SLGIPLVGLDTHPR			72	2
TPLKDGFAAAK			35.4	2					25.9	3
AT3G06720.1,AT3G06720.2	80.8	4	81.6	2	89.8	4
__Symbols:_AT-IMP,_ATKAP_ALPHA,_AIMP_ALPHA,_IMPA-1,_IMPA1___importin_alpha_isoform_1___chr3:2120559-2123555_FORWARD_LENGTH=532
EAAWAISNATSGGSHDQIK			78.5	2	89.8	4
EDNMVEIRK					42	4
EGMQALQGFPSASAASVDK					87.6	4
EQAVWALGNVAGDSPR	66.2	4	68.7	2
IENLQSHDNNEIYEK	54	4			34.1	4
IITVCLEGLENILK	80.8	4	81.6	2
NATWTLSNFCR	34.2	4	52.9	2	72.4	4
REDNMVEIR					37	4
RREDNMVEIR			28.5	2	42.7	4
SPPIEEVISAGVVPR	80.7	4	40.7	2	59.8	4
VAVDAEEGRR	40	4			43.9	4
YKVAVDAEEGR			59.3	2	53.1	4
YKVAVDAEEGRR					38.8	4
AT3G08580.1,AT3G08580.2	50	1	72	7			33.5	1	72.2	4
__Symbols:_AAC1___ADP/ATP_carrier_1___chr3:2605706-2607030_REVERSE_LENGTH=381
GAGANILR									30.4	4
LLIQNQDEMIK	50	1	61.1	7			33.5	1	72.2	4
LSEPYKGIGDCFGR			36.5	7
MMMTSGEAVK									40.6	4
VKLLIQNQDEMIK			72	7
AT3G08940.2	58.7	3	97.8	9			52.2	6	65.8	9
__Symbols:_LHCB4.2___light_harvesting_complex_photosystem_II___chr3:2717717-2718665_FORWARD_LENGTH=287
AQLQLAEIK	58.7	3	50.1	9					49.8	9
FFDPLGLASDPVK									26.4	9
FFDPLGLASDPVKK			97.8	9			31	6	53.9	9
FRECELIHGR			27.1	9					37.3	9
KAQLQLAEIK									65.8	9
NAELDSEKR	38.2	3					52.2	6
NLYGEVIGTR			50.5	9			47	6
NLYGEVIGTRTEAVDPK			66.8	9
STPFQPYSEVFGLQR	41.2	3	78.3	9			42.5	6	59.2	9
TVISDRPLWFPGAK			44.1	9					39.5	9
AT3G09200.1	50.8	1	89.2	7					35	1
__Symbols:____Ribosomal_protein_L10_family_protein___chr3:2823364-2825020_REVERSE_LENGTH=320
GDLKEVSEEVAK			66.1	7
GLRGDSVVLMGK			40.6	7
GTVEIITPVELIK			47.6	7
INKGTVEIITPVELIK			89.2	7
VGSSEAALLAK	50.8	1
VKEYLKDPSK			33.5	7					35	1
AT3G09630.1			84.6	2					59.2	1
__Symbols:____Ribosomal_protein_L4/L1_family___chr3:2953813-2955444_FORWARD_LENGTH=406
AGHQTSAESWGTGR			69.2	2
AGQAAFGNMCR			46.7	2					24	1
HAIVSAIAATAVPALVMAR			40.8	2
KAGHQTSAESWGTGR									59.2	1
KGPLVVYGTEGSK			84.6	2					43.9	1
KTVTKEEALAIK			41.2	2
NLPGVELCHVER			60.9	2					53.5	1
AT3G09820.1,AT3G09820.2			80.4	3					29.9	1
__Symbols:_ADK1,_ATADK1___adenosine_kinase_1___chr3:3012122-3014624_FORWARD_LENGTH=344
TTVITQGADPVVVAEDGKVK			80.4	3					29.9	1
YPVIPLPK			33.2	3
AT3G11130.1			60.3	4			28.5	1	53.7	2	45.2	1
__Symbols:____Clathrin,_heavy_chain___chr3:3482575-3491667_REVERSE_LENGTH=1705
ADDTTQFLEVIR			55.8	4					53.7	2
GNLPGAENLVVQR			48.6	4
GNMQLFSVDQQR			46.8	4
QLIDQVVSTALPESK			60.3	4
SPEQVSAAVK											45.2	1
VANVELYYK							28.5	1
VDSELIYAYAK									31.6	2
AT3G11510.1					72.8	1	60.5	1	74.6	5	35	1
__Symbols:____Ribosomal_protein_S11_family_protein___chr3:3623757-3624866_REVERSE_LENGTH=150
IEDVTPIPTDSTR									74.6	5
IGRIEDVTPIPTDSTRR									37.8	5
TPGPGAQSALR					72.8	1	60.5	1	57.9	5	35	1
VETVTLGPSVR									51	5
AT3G11630.1	57.4	1	64.7	1			49.4	4	50.2	3
__Symbols:____Thioredoxin_superfamily_protein___chr3:3672189-3673937_FORWARD_LENGTH=266
AQADDLPLVGNK	57.4	1	64.7	1			49.4	4
EGVIQHSTINNLGIGR									40.3	3
KSGGLGDLNYPLISDVTK									50.2	3
LSKEYFSAI							24.1	4	39.1	3
SGGLGDLNYPLISDVTK							38.4	4
AT3G12580.1	85.3	0	109	7	84.5	1	90	4	99.4	1
__Symbols:_HSP70,_ATHSP70___heat_shock_protein_70___chr3:3991487-3993689_REVERSE_LENGTH=650
ARFEELNMDLFR									25.1	1
ATAGDTHLGGEDFDNR	62.5	0	89.7	7	84.5	1	76.2	4	79.1	1
DAGVISGLNVMR			80.1	7			39	4	75.7	1
IINEPTAAAIAYGLDK	51.7	0	109	7			80.8	4	97.9	1
IINEPTAAAIAYGLDKK	79.6	0	88.6	7			64.8	4	53.9	1
ITITNDKGR			58.3	7	67.2	1
MVNHFVQEFK			47.1	7	43.3	1	46.9	4	34.5	1
NALENYAYNMR	53.9	0	69.1	7	60.8	1	59.6	4	63.8	1
NAVVTVPAYFNDSQR	43.7	0	51.5	7
NKITITNDKGR			41.4	7	52.3	1	33.9	4	43.2	1
NQVAMNPTNTVFDAK							68.1	4
NQVAMNPTNTVFDAKR					25.5	1	90	4
RYSDPSVQADK			25.2	7
TKDNNLLGK	37.6	0					31.7	4
TTPSYVAFTDSER	85.3	0	90.8	7					99.4	1
TTPSYVAFTDSERLIGDAAK							25.6	4
VQQLLQDFFNGK							55.3	4
VVSGPGEKPMIVVNHKGEEK			28.3	7
YSDPSVQADK			43.8	7
AT3G12780.1	77.3	11	94.8	14	55.6	1	100	9	87.7	11
__Symbols:_PGK1___phosphoglycerate_kinase_1___chr3:4061127-4063140_REVERSE_LENGTH=481
ADLNVPLDDNQTITDDTR							19.7	9
AKGVSLLLPTDVVVADKFAPDANSK			44.2	14					35.7	11
ELDYLVGAVSNPK	77.3	11	79.4	14			78.5	9	87.7	11
FAAGTEAIANK					55.6	1
FLKPSVAGFLLQK									54.4	11
FSLAPLVPR	51.1	11	50.5	14			47.1	9	49.6	11
FYKEEEKNDPEFAK			64.6	14					44.9	11
GVTTIIGGGDSVAAVEK	76.5	11					100	9
IGVIESLLEK			61.3	14			28.6	9	79.3	11
IVPASGIEDGWMGLDIGPDSIK			56.3	14					20	11
KLASLADLYVNDAFGTAHR			64.7	14
LAELSEKGVTTIIGGGDSVAAVEK			39.6	14
LASLADLYVNDAFGTAHR			48.9	14
LSELLGIEVTK	46	11	94.8	14			75.8	9	77.9	11
RPFAAIVGGSK							51.7	9	67.2	11
SVGDLTSADLK	37.7	11
SVGDLTSADLKGK			84.2	14
SVGDLTSADLKGKK			32.9	14
VILSTHLGRPK	47.2	11	63.1	14			35.7	9	49.4	11
VLPGVIALDEAIPVTV			28.8	14
AT3G13930.1							40.2	1	58.7	3
__Symbols:____Dihydrolipoamide_acetyltransferase,_long_form_protein___chr3:4596240-4600143_FORWARD_LENGTH=539
ADVEDFLASGSK									55.9	3
KLAEDNNVPLSSIK							40.2	1
SQLNSFQEASGGKR									58.7	3
VIDGAIGAEWLK									46.9	3
AT3G14067.1	68.8	2	99.9	6	84.7	4	73.5	3	87.8	4	51.8	2
__Symbols:____Subtilase_family_protein___chr3:4658421-4660754_REVERSE_LENGTH=777
AGDQIRDYIK			36.2	6	46.4	4	39.1	3	34.6	4	51.8	2
AHPDWSPAAIK	23.9	2	19.7	6
NVGSNVDAVYEVGVK			99.9	6	42.4	4	35.9	3	87.8	4
SALVTTAYDVENSGEPIEDLATGK			39.2	6
SPANVEIDVSPSK	68.8	2			84.7	4	73.5	3
SSNSFIHGAGHVDPNK			36.6	6	45.9	4			52.5	4	40.7	2
AT3G14210.1	55	6	87.6	7	56.9	1	67.1	5	131	5	51.7	1
__Symbols:_ESM1___epithiospecifier_modifier_1___chr3:4729886-4731562_FORWARD_LENGTH=392
ANPNADASAQQAFVTNVINR			25.8	7			37.2	5	131	5
AQEEMAHLLYGADPDVVQPMTVR			30	7
DLPQTYWPYGK	30.1	6	66.4	7			41.5	5	29.2	5
ELIVYPTGETMR	30.7	6
FVVQLLAPLGCLPIVR			51.8	7					24.6	5
GVSFAVADASILGAPVESMTLNQQVVK							22.7	5
IGPMLNEFAK	55	6			56.9	1	67.1	5			51.7	1
KDLPQTYWPYGK			59.2	7
TGNECYELLNDLAK			87.6	7					88.2	5
AT3G14310.1	56.5	1	74.1	6			48.7	1	57.5	2
__Symbols:_ATPME3,_PME3___pectin_methylesterase_3___chr3:4772214-4775095_REVERSE_LENGTH=592
ADATVAADGSGTFK			60.4	6
AGVYRENVEVAK			48.6	6
EYSNTGAGAGTANR			74.1	6
IGATSDLQSVK	56.5	1	54.4	6
TDPNQNTGIVIQK			50.6	6					57.5	2
TVAAAVAAAPENSNKR			51.8	6			48.7	1	47.3	2
AT3G14415.1,AT3G14415.2,AT3G14415.3			59	7					64	4
__Symbols:____Aldolase-type_TIM_barrel_family_protein___chr3:4818667-4820748_FORWARD_LENGTH=367
AIALTVDTPR			44	7					24.8	4
FFQLYVYK			38.8	7					41.1	4
FTLPPNLTLK			33.2	7					29.9	4
IAIQAGAAGIIVSNHGAR			59	7
ISMPIMVAPTAFQK			49	7					51.4	4
MAHPDGEYATAR			51.8	7					64	4
NHIVTEWDTPR			54.2	7					47.8	4
QLDYVPATISALEEVVK			39.8	7
VPVFLDGGVR			58.5	7					39.8	4
AT3G14420.1,AT3G14420.2	39.9	2	59	19			53.8	4	64	9
__Symbols:____Aldolase-type_TIM_barrel_family_protein___chr3:4821804-4823899_FORWARD_LENGTH=367
AIALTVDTPR			44	19			53.8	4	24.8	9
DVQWLQTITK			55.2	19
FFQLYVYK			38.8	19			32.9	4	41.1	9
FTLPPNLTLK			33.2	19					29.9	9
IAIQAGAAGIIVSNHGAR			59	19
IDMTTTVLGFK							32.9	4
IPVFLDGGVR	32.6	2	45.4	19					53.7	9
ISMPIMVAPTAMQK			41.3	19
MAHPDGEYATAR	39.9	2	51.8	19			42.9	4	64	9
NHITTEWDTPRPSAR			17.8	19
QLDYVPATISALEEVVK			39.8	19
AT3G14990.1,AT3G14990.2,AT3G14990.3					103	2					78	1
__Symbols:____Class_I_glutamine_amidotransferase-like_superfamily_protein___chr3:5047510-5049621_FORWARD_LENGTH=392
LAATCATAVESR					103	2					78	1
LSDKSHIEHR					34.8	2
AT3G15360.1					71.4	2			79.9	1
__Symbols:_ATHM4,_TRX-M4,_ATM4___thioredoxin_M-type_4___chr3:5188448-5189457_FORWARD_LENGTH=193
INTDESPNTANR					71.4	2			79.9	1
KDSIIGAVPR					55.5	2
AT3G16640.1							49.4	1	65.9	2
__Symbols:_TCTP___translationally_controlled_tumor_protein___chr3:5669709-5670729_REVERSE_LENGTH=168
LSEEDQAVFKK									64.3	2
VVDIVDTFR							49.4	1	65.9	2
AT3G17390.1	25.5	1	75	3			62.8	2	35.2	1
__Symbols:_MTO3,_SAMS3,_MAT4___S-adenosylmethionine_synthetase_family_protein___chr3:5952484-5953665_REVERSE_LENGTH=393
ANVDYEQIVR			43.1	3			62.8	2
FVIGGPHGDAGLTGR									35.2	1
IPDKEILEIVK			75	3
TIFHLNPSGR	25.5	1					21.9	2
VLVNIEQQSPDIAQGVHGHLTK			34.1	3
AT3G18080.1			93.5	15			69.4	2	73.5	4
__Symbols:_BGLU44___B-S_glucosidase_44___chr3:6191586-6194124_FORWARD_LENGTH=512
ALMYMKER			29.4	15
DYLTNLKK			27.2	15
FGIVYVDYK			50.2	15					59.3	4
LIDYMVQK			41.7	15
NKLHTGGLSR			49.5	15					48.2	4
NWMTFNEPR			32.6	15
SKADNLAAQR							69.4	2
TMQNIVKER			38.9	15
VKNWMTFNEPR			41.3	15
VVAALGYDNGIFAPGR			93.5	15					73.5	4
YKEDVDLMK			31.1	15
YKEDVDLMKK			48.2	15					30.8	4
YYKDYLTNLK			49.8	15
AT3G19170.1			50.8	4					31.4	2
__Symbols:_ATPREP1,_ATZNMP,_PREP1___presequence_protease_1___chr3:6625578-6631874_REVERSE_LENGTH=1080
AAMTEEDLAELAR			50.8	4
GLDVDQETLTK									31.4	2
GLSLMLQSISK			27	4
GVYSQPDNILGR			25.4	4
NGCIVNMTADGK									27.7	2
TLDIYDGTGDFLR			23.1	4
AT3G20820.1	71.3	1	94.8	5			84.2	7	95.6	5
__Symbols:____Leucine-rich_repeat_(LRR)_family_protein___chr3:7280930-7282027_FORWARD_LENGTH=365
IPEGFGPR			38.5	5			31.9	7
LAVLNVADNR	71.3	1	41	5			84.2	7	45.5	5
LSAITIADWK							62.1	7	67.3	5
MSVLATLNLDGNK			86.4	5			39.4	7
NNLISGVIPSDVGR			94.8	5			44.1	7	95.6	5
AT3G23400.1	41	1	51.1	1					51.7	2
__Symbols:_FIB4___Plastid-lipid_associated_protein_PAP_/_fibrillin_family_protein___chr3:8376636-8378225_REVERSE_LENGTH=284
GLVASVDDLER									44.7	2
GLVASVDDLERAEVAAK									51.7	2
LLSVVSGLNR	41	1
LLYSSAFSSR			51.1	1
AT3G23990.1	32.6	1					44.4	1	58.9	2
__Symbols:_HSP60,_HSP60-3B___heat_shock_protein_60___chr3:8669013-8672278_FORWARD_LENGTH=577
GISMAVDAVVTNLK									58.9	2
IGGASEAEVGEKKDR									26.4	2
IGVQIIQNALK	32.6	1					44.4	1
AT3G25520.1,AT5G39740.1,AT5G39740.2	38.4	1	73.4	5			46	1	35.1	1
__Symbols:_ATL5,_PGY3,_OLI5,_RPL5A___ribosomal_protein_L5___chr3:9269573-9271327_REVERSE_LENGTH=301
ALLDVGLIR	38.4	1	73.4	5			46	1
FAGFHKENK									35.1	1
GALDGGLDIPHSDKR			64.1	5
LINQDKNKYNTPK			45.5	5
NYIYGGHVSNYMK			57.7	5
AT3G25860.1			60.3	2			73.1	3	57.5	1
__Symbols:_LTA2,_PLE2___2-oxoacid_dehydrogenases_acyltransferase_family_protein___chr3:9460632-9462585_FORWARD_LENGTH=480
EIFMPALSSTMTEGK			34.5	2			28.3	3
ITASDVETAAGIAPSK							73.1	3
VGYPVNTDALDALYEK			60.3	2			25	3	57.5	1
AT3G25920.1			85.1	3					63.2	6
__Symbols:_RPL15___ribosomal_protein_L15___chr3:9491268-9492558_REVERSE_LENGTH=277
EKLEASGCTLTVLPGR									55.1	6
FRLDNLGPQPGSR									56.7	6
GFEGGQTALYR									40.1	6
GISAGQGASCGFGMR			85.1	3					63.2	6
GLINPSGR			23	3
AT3G26650.1	79.8	10	117	19	82.5	1	76.6	11	113	13
__Symbols:_GAPA,_GAPA-1___glyceraldehyde_3-phosphate_dehydrogenase_A_subunit___chr3:9795226-9796848_FORWARD_LENGTH=396
AAALNIVPTSTGAAK	67.9	10	94.2	19	82.5	1	74.9	11	86.4	13
AVALVLPNLK	79.8	10	67	19			76.6	11	83.8	13
DSPLDIIAINDTGGVK	54.8	10	117	19
GTMTTTHSYTGDQR	67.9	10	76.9	19	43.8	1	64.5	11	71	13
IIQVVSNR	37.9	10					39.7	11
IIQVVSNRNPSLLPWK			32.7	19
KDSPLDIIAINDTGGVK			82.1	19					110	13
KTFAEEVNAAFR			75.1	19
KVIITAPGK							32.8	11
TFAEEVNAAFR	79.1	10	69	19			66.7	11	73.5	13
VIAWYDNEWGYSQR			74.7	19					66.9	13
VLDQKFGIIK					44.9	1
VPTPNVSVVDLVVQVSK			98.7	19					113	13
VVDLADIVANNWK	54.4	10	77	19					91.8	13
AT3G27830.1							98.9	2	81.6	4
__Symbols:_RPL12-A,_RPL12___ribosomal_protein_L12-A___chr3:10318576-10319151_FORWARD_LENGTH=191
ALTSLALKEAK							30.5	2
EAKELIEGLPK									81.6	4
EGITKDEAEEAKK									55.6	4
IGSEISSLTLEEAR							98.9	2
ILVDYLQDK									44	4
AT3G42050.1			90.9	2					70.1	2
__Symbols:____vacuolar_ATP_synthase_subunit_H_family_protein___chr3:14228846-14232228_REVERSE_LENGTH=441
LINHENAEVTK			34.6	2					39.1	2
VLLTILDTSSDPR			90.9	2					70.1	2
AT3G45030.1,AT5G62300.1,AT5G62300.2							27	1	81.1	3
__Symbols:____Ribosomal_protein_S10p/S20e_family_protein___chr3:16471606-16472312_REVERSE_LENGTH=124
AGLEEPLEQIHK									63.6	3
VIDLFSSPDVVK							27	1	81.1	3
AT3G45140.1	32.3	4	68.1	8			70	3	85.1	14	28.5	1
__Symbols:_LOX2,_ATLOX2___lipoxygenase_2___chr3:16525437-16529233_FORWARD_LENGTH=896
AIQNLFEEGIQLPK									85.1	14
ALGEAQDDILQFDAPVLINR							70	3
ANIEQEGNTVKEPIQNIK			46.2	8					31.5	14
DAGLLPLLPR	31.7	4	53.3	8			34.5	3	59.9	14
ELNNTTLYASR	28.2	4					53.5	3
FDQEGLPADLIK			57	8					48.7	14
GLAEEDKTAEHGVR									64.5	14	28.5	1
ITVEDYAQR	31.9	4
LQYLEGVIDER			68.1	8					44.2	14
NREEVGEFTK			30.9	8					44.3	14
SLLVELISAK	32.3	4							49.6	14
YRKEELETLQGK			34.1	8
AT3G46780.1	63.8	5	74.7	6	84.2	3	92.2	7	78.9	6
__Symbols:_PTAC16___plastid_transcriptionally_active_16___chr3:17228766-17231021_FORWARD_LENGTH=510
ADAVGVTVDGLFNK									47.9	6
AGVPDLGAAQDLAR	44.1	5			58.1	3
EAAEAAKEFEK			71.3	6	40.3	3	66.7	7	78.9	6
EAAEAAKEFEKQMQK							25.6	7
ILSNDEVKR			53.3	6			43	7
KVYADAIAR									36	6
LNAVQSPFQDAESIAK			74.7	6					40.1	6
SQPLTISDLIEK	32.1	5	70.9	6			31.4	7	71.7	6
TSLTEDFSPEK	39.5	5					28.3	7
VAQTDVAYTLIK	63.8	5			84.2	3	92.2	7
AT3G47800.1	33.8	1	65.6	5					82.2	3
__Symbols:____Galactose_mutarotase-like_superfamily_protein___chr3:17634971-17636998_FORWARD_LENGTH=358
GFSDVIWSVQK									62.4	3
IHELPGGYDINYVIDGPIGK			34.7	5
ITPVDDKLIPTGEITSITGTPYDFLEPR			46.4	5
KTAVVTEQVTGR									82.2	3
TAVVTEQVTGR	33.8	1	63.5	5
VTYMLIGENK			65.6	5
YGGLCLETQGFPDSVNHK			49	5
AT3G50820.1	80.9	1	85.8	4			80.2	1	86.6	2
__Symbols:_PSBO2,_PSBO-2,_OEC33___photosystem_II_subunit_O-2___chr3:18891008-18892311_REVERSE_LENGTH=331
FCFEPTSFTVK			49	4					44.4	2
GDEEELSKENVK									44.5	2
GGSTGYDNAVALPAGGR			77.1	4			40.7	1	30.2	2
GSSFLDPK			34.1	4
GSSFLDPKGR			49.5	4
KFCFEPTSFTVK			65.4	4					76.3	2
LTYDEIQSK			29.1	4
LTYTLDEIEGPFEVGSDGSVK									42.9	2
NAPPDFQNTK			32.5	4
NAPPDFQNTKLMTR			21.3	4
NTAASVGEITLK	80.9	1	85.8	4			80.2	1	86.6	2
QLEASGKPESFSGK	43.2	1	52.5	4			32.6	1
RLTYDEIQSK			49.4	4					50.5	2
SKPETGEVIGVFESLQPSDTDLGAK			42.5	4					37.9	2
VPFLFTVK	40.8	1	36.2	4			37.1	1	37.8	2
AT3G52150.1,AT3G52150.2			45.4	2					61.8	4
__Symbols:____RNA-binding_(RRM/RBD/RNP_motifs)_family_protein___chr3:19342074-19343090_FORWARD_LENGTH=253
EMLENLFSEK									36.3	4
LNGNTVEGR									41	4
SVEDANAVVEK			42.9	2					61.8	4
VQVMYDKYSGR			45.4	2					44.3	4
AT3G52300.1							70.9	1	85.5	3
__Symbols:_ATPQ___ATP_synthase_D_chain,_mitochondrial___chr3:19396689-19398119_FORWARD_LENGTH=168
AFDEVNTQLQTK							70.9	1	85.5	3
FDALLVELK									56.3	3
YVDKVTPEYKPK									48.7	3
AT3G52500.1			88.6	14			32	3
__Symbols:____Eukaryotic_aspartyl_protease_family_protein___chr3:19465644-19467053_REVERSE_LENGTH=469
AFLEYYYLNLRR			28.8	14
CQFLYGPNVQCR			48.8	14
FSHCLVSR			39	14
GDVTVPELIFEFK			23.9	14
GPVSLPSQMNLK							21.4	3
GPVSLPSQMNLKR			56.1	14			32	3
QPAGIAGFGR			30.5	14
TPGLTYTPFR							23.9	3
TPGLTYTPFRK			28.2	14
YLCSGCDFSGLDPTLIPR			88.6	14
AT3G52930.1			109	5			58.1	2	109	5
__Symbols:____Aldolase_superfamily_protein___chr3:19627383-19628874_REVERSE_LENGTH=358
FADELIANAAYIGTPGK			76.9	5					29.8	5
GILAADESTGTIGK			69.9	5					58.9	5
GILAADESTGTIGKR									69.3	5
KYYEAGAR			27.9	5
LASINVENVETNRR			30	5					26.3	5
LGDGAAESLHVK			78.8	5			27	2
NLNAMNQLK			36.5	5
SSDGKLFVDILK			53.1	5					43.6	5
TVPAAVPAIVFLSGGQSEEEATR			109	5					109	5
TWAGKEENVK			45.5	5
VSPEVIAEHTVR							58.1	2	62.9	5
AT3G53420.1,AT3G53420.2	41.6	2	79.7	4			53.3	2	42.2	1
__Symbols:_PIP2A,_PIP2,_PIP2;1___plasma_membrane_intrinsic_protein_2A___chr3:19803906-19805454_REVERSE_LENGTH=287
AKDVEAVPGEGFQTR			79.7	4			52.1	2
SFGAAVIYNK	41.6	2	45	4			53.3	2	42.2	1
AT3G54890.1,AT3G54890.4			39.1	1					69.8	4
__Symbols:_LHCA1___photosystem_I_light_harvesting_complex_gene_1___chr3:20339706-20340922_REVERSE_LENGTH=241
KLEELKVK									41.6	4
KYPGGAFDPLGYSKDPK									38.8	4
YKESELIHCR			39.1	1					30.7	4
YPGGAFDPLGYSK									69.8	4
AT3G55440.1			80.1	2			51	1	99.5	6
__Symbols:_ATCTIMC,_TPI,_CYTOTPI___triosephosphate_isomerase___chr3:20553794-20556078_FORWARD_LENGTH=254
AILNESSEFVGDKVAYALAQGLK									55.4	6
EAGSTMDVVAAQTK									99.5	6
IIYGGSVNGGNCK									78.2	6
NVSADVAATTR							51	1	83.2	6
VASPAQAQEVHDELRK			80.1	2					94.9	6
AT3G55800.1	40.8	2	85.6	10	48.1	1	66.1	4	62.7	8
__Symbols:_SBPASE___sedoheptulose-bisphosphatase___chr3:20709640-20711421_FORWARD_LENGTH=393
ATFDNSEYSK	40.8	2			48.1	1	57.2	4
EKGIFTNVTSPTAK			75.1	10					52.2	8
ETTEIAEGK							38.7	4
FEETLYGTSR			33.9	10
GIFTNVTSPTAK	37	2	82.9	10			66.1	4	31.8	8
LIDYYVKEK			48.9	10
LKNVPIGVTA									29.5	8
LLFEVAPLGLLIENAGGFSSDGHK			27.5	10
MFSPGNLR							33	4
TLLMCMGEALR			39.9	10					61.7	8
YTGGMVPDVNQIIVK			85.6	10					62.7	8
AT3G56940.1			95.6	2					98.1	1
__Symbols:_CRD1,_CHL27,_ACSF___dicarboxylate_diiron_protein,_putative_(Crd1)___chr3:21076594-21078269_FORWARD_LENGTH=409
EIQESLLTPR			27.4	2
LLAIGETDDASFIK			95.6	2					98.1	1
AT3G58610.1,AT3G58610.2,AT3G58610.3			50.6	1					52.3	3
__Symbols:____ketol-acid_reductoisomerase___chr3:21671561-21674639_FORWARD_LENGTH=591
EGLPAFPMGNIDQTR			50.6	1					30.1	3
GVSFMVDNCSTTAR									52.3	3
VSLAGYEEYIVR									36.8	3
AT3G59970.3			62.9	2			67.6	2	46.9	4
__Symbols:_MTHFR1___methylenetetrahydrofolate_reductase_1___chr3:22151303-22154323_FORWARD_LENGTH=592
AYLEFFCSK									43.5	4
EVIQPTIVDPASFK			62.9	2					46.9	4
LQQEWVVPLK			41.6	2			38.8	2
SNGIQNVLALR							67.6	2	37.4	4
SSPWSELDGLQPETK									34.6	4
AT3G60750.1,AT3G60750.2	58.5	6	89.1	17			94.1	10	102	11	35.3	1
__Symbols:____Transketolase___chr3:22454004-22456824_FORWARD_LENGTH=741
ALPTYTPESPGDATR	46.6	6	69.1	17			64.1	10	75.6	11
HTPEGATLESDWSAK			40.1	17
KTPSILALSR			44.4	17
KYPEEASELK	32.4	6							60.9	11
NGNTGYDEIR	50.2	6					74.1	10
NLSQQCLNALAK			62.8	17			94.1	10	102	11
SIGINSFGASAPAPLLYK			89.1	17			35.8	10	102	11
SIITGELPAGWEK			75.9	17					79.7	11
TPSILALSR	58.5	6					58.5	10
TVTDKPTLIK	33.2	6	25.2	17			27.2	10			35.3	1
VTTTIGYGSPNK	29.3	6	81.5	17			78.2	10
VVPGFLGGSADLASSNMTLLK			67.8	17			77.9	10	71.9	11
AT3G62030.1,AT3G62030.2,AT3G62030.3					47.2	1	49.7	2	61	2
__Symbols:_ROC4___rotamase_CYP_4___chr3:22973708-22975139_FORWARD_LENGTH=260
FEDENFTLK							26.2	2
HVVFGQVIEGMK									61	2
IYACGELPLDA									43.4	2
TLESQETR					47.2	1	49.7	2
AT3G63140.1			32.9	2					60.7	1
__Symbols:_CSP41A___chloroplast_stem-loop_binding_protein_of__41_kDa___chr3:23327006-23328620_REVERSE_LENGTH=406
STEQPPHVEGDAVK									60.7	1
TNLPEDLKER			32.9	2
TVEIVHYDPK			24.6	2
AT4G01050.1	36.3	2	94.1	3	53	1	83.3	6	98.2	6
__Symbols:_TROL___thylakoid_rhodanese-like___chr4:455874-458175_FORWARD_LENGTH=466
ELVDELKEIGK	36.3	2					53.1	6	37.4	6
LGTDDNAQLLDIR	35.1	2	94.1	3			83.3	6	98.2	6
SAYAIKDGAEGPR			60.6	3	53	1	40	6	56.8	6
AT4G01310.1			56.5	4					67.5	3
__Symbols:____Ribosomal_L5P_family_protein___chr4:544166-545480_REVERSE_LENGTH=262
DIALITGQKPIK			56.5	4
GDVMYSFLDR									41.7	3
IREDQPLGIAVTLR									67.5	3
LKSHHFDAK			28.1	4
LKTAYLER			28.2	4
LLALMGMPFR			38.6	4					45.8	3
AT4G02520.1							33	1	66.8	3
__Symbols:_ATGSTF2,_ATPM24.1,_ATPM24,_GST2,_GSTF2___glutathione_S-transferase_PHI_2___chr4:1110673-1111531_REVERSE_LENGTH=212
LAFEQIFK									46	3
VFGHPASIATR									41.2	3
VNEWVAEITK							33	1	66.8	3
AT4G02530.1							42.8	1	102	3
__Symbols:____chloroplast_thylakoid_lumen_protein___chr4:1112335-1114005_REVERSE_LENGTH=216
GYLQDLVYK									34.3	3
VGQAIENNDLPAAGLVLGK							42.8	1	102	3
AT4G02770.1	60.2	1	43.4	2	45.1	1	54.7	5	99.2	11
__Symbols:_PSAD-1___photosystem_I_subunit_D-1___chr4:1229247-1229873_REVERSE_LENGTH=208
AEKTDSSAAAAAAPATK									99.2	11
ANPGREGVGLNMR			19.8	2					24.6	11
DGVYPEKANPGR	60.2	1					54.7	5	47.9	11
EAPVGFTPPQLDPNTPSPIFAGSTGGLLR									54	11
EGVGLNMR									56.9	11
EQIFEMPTGGAAIMR			43.4	2			42.5	5	96.9	11
FTGKQSYDL							26.5	5
KEQCLALGTR					45.1	1	46.2	5
SIGKNVSPIEVK							33	5	52.4	11
VFPNGEVQYLHPK									61.8	11
AT4G03280.1,AT4G03280.2	53.3	1					58.2	2	97.6	3
__Symbols:_PETC,_PGR1___photosynthetic_electron_transfer_C___chr4:1440314-1441717_FORWARD_LENGTH=229
DALGNDVVAAEWLK	53.3	1					58.2	2	94.9	3
GPAPLSLALAHADIDEAGK							19.2	2	97.6	3
AT4G04640.1	85.7	6	87.3	15	59	3	68.6	7	87.2	10	34.6	2
__Symbols:_ATPC1___ATPase,_F1_complex,_gamma_subunit_protein___chr4:2350761-2351882_REVERSE_LENGTH=373
ALQESLASELAAR	82.1	6	44.4	15	40.3	3	68.6	7	70.1	10
DRIDSVKNTQK			64.9	15					72.5	10
GLGLEYTVISVGK									87.2	10
KGNSYFLR			71.4	15	59	3			25.9	10
KVALVVVTGDR			81.3	15
LTVERETFR			32.9	15
MSAMSSASDNASDLKK	47.5	6	87.3	15	36.7	3	67.6	7	49	10	34.6	2
RPYIPVDK			36.5	15
RPYIPVDKYLEAGTLPTAK			44.2	15					53.3	10
SEPVIHTLLPLSPK			65.9	15			32	7	66.1	10
SLSMVYNR							34.8	7
TPTADFSPILQFEQDPVQILDALLPLYLNSQILR			38.2	15
VALVVVTGDR	85.7	6
YLEAGTLPTAK	53.1	6					46.2	7
AT4G05180.1							68.9	2	82.1	8
__Symbols:_PSBQ,_PSBQ-2,_PSII-Q___photosystem_II_subunit_Q-2___chr4:2672093-2673170_REVERSE_LENGTH=230
AWPYVQNDLR									39.4	8
DFSLALKDR									42.6	8
DRFYIQPLSPTEAAAR									63.8	8
DSAKEIINVK									47.7	8
FYIQPLSPTEAAAR							22.5	2	82.1	8
LFQTIDNLDYAAR							68.9	2	73	8
YDLNTVISAKPK									48.7	8
YYSETVSSLNNVLAK									61.1	8
AT4G09000.1,AT4G09000.2	63.4	1	76.3	9			64.6	2	82.7	8
__Symbols:_GRF1,_GF14_CHI___general_regulatory_factor_1___chr4:5775387-5777157_FORWARD_LENGTH=267
AAQDIANSELAPTHPIR			73.2	9
AVDKDELTVEER			76.3	9			57.4	2	70.7	8
DAAEHTLTAYK			59.9	9					58.1	8
IISSIEQKEESR	63.4	1	67.9	9			64.6	2	82.7	8
KDAAEHTLTAYK			57.4	9					59	8
LLDTILVPAAASGDSK			54.1	9					78.7	8
AT4G09010.1			35.5	2			24.2	1
__Symbols:_APX4,_TL29___ascorbate_peroxidase_4___chr4:5777502-5779338_REVERSE_LENGTH=349
AKPELVPSLLK			19.8	2
LALNDAMTYDK			35.5	2			24.2	1
AT4G09650.1	53.3	1					54.4	1	72	4
__Symbols:_ATPD___ATP_synthase_delta-subunit_gene___chr4:6100799-6101503_FORWARD_LENGTH=234
LTDTQLAEVR									72	4
RQVIDDIVK									39.8	4
SVVKLEAPQLAQIAK	53.3	1					54.4	1	47.4	4
AT4G10340.1	41.9	2	94	7	51.5	2	65.9	5	104	13
__Symbols:_LHCB5___light_harvesting_complex_of_photosystem_II_5___chr4:6408200-6409496_FORWARD_LENGTH=280
AVSETSDELAK	41.9	2	45.9	7	43.9	2	59.5	5	77.3	13
AVSETSDELAKWYGPDRR			33.3	7
HLSDPFGNNLLTVIAGTAER									77.7	13
ITNGLDFEDKLHPGGPFDPLGLAKDPEQGALLK									27.5	13
SEIPEYLNGEVAGDYGYDPFGLGK									23	13
SKAVSETSDELAK			94	7	51.5	2	65.9	5
TGALLLDGNTLNYFGK			81.8	7			62.1	5	61.2	13
WAMLGAAGFIIPEALNK			68.9	7					77.9	13
YGANCGPEAVWFK			81.8	7					104	13
YQAFELIHAR			65.9	7			48.8	5
AT4G11150.1			57.1	6					75.7	2
__Symbols:_TUF,_emb2448,_TUFF,_VHA-E1___vacuolar_ATP_synthase_subunit_E1___chr4:6800091-6801696_FORWARD_LENGTH=230
AKVHAPEVAVDTK			43.8	6
DGKIVCENTLDAR			57.1	6
DLLNVSRDEYAYK									43	2
IVCENTLDAR			55.5	6
KKIDYSMQLNASR			20.9	6
SNDPHGLHCSGGVVLASR			50.2	6
VLQAQDDIVNAMK									75.7	2
AT4G11420.1			55	4					33.8	2
__Symbols:_EIF3A,_ATEIF3A-1,_EIF3A-1,_ATTIF3A1,_TIF3A1___eukaryotic_translation_initiation_factor_3A___chr4:6947834-6952053_REVERSE_LENGTH=987
AQSASHMELENEKER									26.1	2
LAGVIPNLADTVEK			28.3	4
MANLIGFNLEPK			55	4					33.8	2
AT4G13340.1			84.9	4			51.1	6	90.8	5
__Symbols:____Leucine-rich_repeat_(LRR)_family_protein___chr4:7758610-7760892_FORWARD_LENGTH=760
DLDAIFINHNR			52	4			50.6	6	39.3	5
FNEFEGTVPK			60.2	4			51.1	6	65.2	5
IPASICQLPK							27	6	41.6	5
ITVDPSLNFENPR			84.9	4			34.5	6	90.8	5
NAYIALQAWK			28.3	4					27.2	5
AT4G13940.1,AT4G13940.2,AT4G13940.3	54.5	2	25.3	1			58.2	4	32.1	1
__Symbols:_HOG1,_EMB1395,_SAHH1,_MEE58,_ATSAHH1___S-adenosyl-L-homocysteine_hydrolase___chr4:8054931-8056676_FORWARD_LENGTH=485
AGIIVLAEGR	54.5	2
ITIKPQTDR							38.3	4
LVGVSEETTTGVKR	41	2					58.2	4
VALLHLGK			25.3	1			24.6	4	32.1	1
AT4G14880.1,AT4G14880.2,AT4G14880.3,AT4G14880.4			37.2	1					43	3
__Symbols:_OASA1,_OLD3,_CYTACS1___O-acetylserine_(thiol)_lyase_(OAS-TL)_isoform_A1___chr4:8518209-8520050_REVERSE_LENGTH=322
IGFSMISDAEK									30.9	3
LFVAIFPSFGER			37.2	1
YLSTVLFDATR									25.6	3
YLSTVLFDATRK									43	3
AT4G16143.1,AT4G16143.2	93.7	24	81.6	10	94	13			39.8	1
__Symbols:_IMPA-2___importin_alpha_isoform_2___chr4:9134450-9137134_REVERSE_LENGTH=535
EAAWAISNATSGGSPDQIK	93.7	24			77.7	13
EDNMVEIRK					42	13
EQAVWALGNVAGDSPR	66.2	24	68.7	10
IENLQSHDNSEIYEK	69.7	24			60.4	13
IITVCLEGLENILK	80.8	24	81.6	10
IQSVIEAGVVPR	78.2	24			53.6	13
LVELLQHQSPSVLIPALR	75.7	24	55.2	10
NATWTLSNFCR	34.2	24	52.9	10	72.4	13
REDNMVEIR					37	13
RREDNMVEIR			28.5	10	42.7	13
SLQLEATTQFRK	53.5	24	77.4	10
SPPIEEVIDAGVVPR	41.8	24	64.1	10	94	13			39.8	1
VAVDAEEGRR	40	24			43.9	13
YKVAVDAEEGR			59.3	10	53.1	13
YKVAVDAEEGRR					38.8	13
AT4G18480.1			69	2			33.5	2
__Symbols:_CHLI1,_CH42,_CH-42,_CHL11,_CHLI-1___P-loop_containing_nucleoside_triphosphate_hydrolases_superfamily_protein___chr4:10201897-10203361_REVERSE_LENGTH=424
EGISISHPAR							33.5	2
FGMHAQVGTVR			37.4	2
LCLLLNVIDPK			69	2
VEKGEQVPVIATK							31.3	2
AT4G20260.1,AT4G20260.2,AT4G20260.3,AT4G20260.4			106	3			22.8	2	51.1	2
__Symbols:_ATPCAP1,_PCAP1___plasma-membrane_associated_cation-binding_protein_1___chr4:10941593-10943227_FORWARD_LENGTH=225
KGETPETAVVEEK									51.1	2
VSVFLPEEVK			49.3	3			22.8	2	31.2	2
VVETYEATSAEVK			106	3			20	2
AT4G20360.1	87.3	18	100	24	105	12	77.5	15	86.2	9	91.8	4
__Symbols:_ATRAB8D,_ATRABE1B,_RABE1b___RAB_GTPase_homolog_E1B___chr4:10990036-10991466_FORWARD_LENGTH=476
EGGKTVGAGVIGTILE			52.3	24
FEAIIYVLK	28.3	18
GIQKADIQR					52.6	12
GMVLAKPGSITPHTK			59.5	24					37.5	9
GTVATGRVER	36.7	18	58.3	24	40.9	12	32.1	15			32.2	4
HYAHVDCPGHADYVK			32.9	24
ILDEALAGDNVGLLLR	53.5	18					77.5	15	46.7	9
IMNDKDEESKMVMPGDR			30.7	24	30.5	12
IVVELIVPVACEQGMR			100	24			37.1	15	28.5	9
IYELMDAVDDYIPIPQR			19.9	24
KYDEIDAAPEER	74.8	18	84.2	24	80	12	63.3	15	86.2	9	82.9	4
KYDEIDAAPEERAR					53.5	12					35.3	4
QTELPFLLAVEDVFSITGR			78.4	24
SYTVTGVEMFQK	61.7	18	73.4	24	81.5	12	55.2	15
TTDVTGKVTK	43.3	18
TTLTAALTMALASIGSSVAK			98.2	24
TVGAGVIGTILE	55.2	18	45.3	24					46.3	9
VGETVDLVGLR	87.3	18	98.4	24	105	12	58.7	15			91.8	4
VGETVDLVGLRETR	46.6	18			69.7	12			49.8	9
YDEIDAAPEER					52.5	12
AT4G21650.1			82.6	4			42.3	1	79.4	2
__Symbols:____Subtilase_family_protein___chr4:11501314-11504656_REVERSE_LENGTH=766
ITAATTLTGQPATTK			69.6	4			42.3	1
LADPFDYGGGLVNPEK			70	4					64	2
TVLVFDSATPIAGK			82.6	4					79.4	2
AT4G22010.1							29	1	57.4	3
__Symbols:_sks4___SKU5__similar_4___chr4:11663429-11666463_FORWARD_LENGTH=541
ITYGDIYPLGVK									57.4	3
NLPNPDGVLINGR							29	1	36.5	3
AT4G24280.1	68.5	6	98.4	8			110	34	124	23
__Symbols:_cpHsc70-1___chloroplast_heat_shock_protein_70-1___chr4:12590094-12593437_FORWARD_LENGTH=718
AKFEELCSDLLDR			63.3	8			66	34	64	23
AKIELSSLTQTNMSLPFITATADGPK							30	34
AVITVPAYFNDSQR	25.1	6	64.7	8			48	34	49.4	23
DAIDTKNQADSVVYQTEK							100	34	90.5	23
DEGIDLLKDK							43.7	34	55.4	23
DENNNVKLECPAINK									37.8	23
FEELCSDLLDR									52.8	23
FLNDKVTK							40.6	34
HIETTLTR							36.4	34	37.3	23
IAGLEVLR							59.8	34
IELSSLTQTNMSLPFITATADGPK							30.1	34
IINEPTAASLAYGFDR			98.4	8			110	34	124	23
IINEPTAASLAYGFDRK							76	34
IPAVQELVR	36.2	6
IPAVQELVRK							42.4	34
KDEGIDLLKDK									56.1	23
KLVDDASR							44	34
KMNEVDEESKQVSYR			51.3	8			29.4	34	59.7	23
KQDITITGASTLPK							62.1	34	77	23
MNEVDEESKQVSYR	31.6	6	30.5	8			58.3	34	52.9	23
NQADSVVYQTEK	68.5	6					76.2	34	91.4	23
QAVVNPENTFFSVK							57	34	85.6	23
QAVVNPENTFFSVKR							31.1	34
QFAAEEISAQVLR			58.8	8			81.1	34	107	23
RQAVVNPENTFFSVK							36	34
SGDRLVGQIAK							50.2	34
TPVENSLR	46.5	6					51.8	34	52.3	23
TPVENSLRDAK							49.6	34	33.1	23
TTPSVVAYTK	26.4	6					55.4	34	44.2	23
VRTPVENSLR			39.5	8					30.7	23
VVDWLAAEFKK									51.8	23
VVRDENNNVKLECPAINK							33.8	34	52.8	23
AT4G24770.1	30.7	1	46.8	5			24.9	3	38.2	1
__Symbols:_RBP31,_ATRBP31,_CP31,_ATRBP33___31-kDa_RNA_binding_protein___chr4:12766223-12767952_REVERSE_LENGTH=329
AEFPEPSEEAK			38.7	5
FNRYDLNGR			40.3	5
VNVAEERPPR	30.7	1	46.8	5			24.9	3
VVYDRETGR							23.2	3	38.2	1
AT4G26110.1,AT4G26110.2			39.7	1					39.8	2
__Symbols:_NAP1;1,_ATNAP1;1___nucleosome_assembly_protein1;1___chr4:13232712-13235502_FORWARD_LENGTH=372
NKLQNLAGQR			39.7	1					33.4	2
SDVLENLTPNVR									39.8	2
AT4G26630.1,AT4G26630.2			58.2	2					44.8	1
__Symbols:____DEK_domain-containing_chromatin_associated_protein___chr4:13430873-13434877_REVERSE_LENGTH=763
ATTKKEDIITK			58.2	2
MIIQEELTK			37	2					44.8	1
AT4G27440.1,AT4G27440.2	34.9	2	118	2	49.4	2			47.3	3
__Symbols:_PORB___protochlorophyllide_oxidoreductase_B___chr4:13725648-13727107_FORWARD_LENGTH=401
GYVSETESGKR			60.2	2	49.4	2			47.3	3
KGNVVVTGASSGLGLATAK			118	2
LAQVVSDPSLTK	34.9	2			48.4	2
AT4G27520.1			70.3	1			69.3	1	79.8	2
__Symbols:_ENODL2,_AtENODL2___early_nodulin-like_protein_2___chr4:13750668-13751819_REVERSE_LENGTH=349
RVDDGDSEISLDR									61.3	2
VDDGDSEISLDR			70.3	1			69.3	1	79.8	2
AT4G28470.1	43.4	2					77.4	1	59.1	2
__Symbols:_RPN1B,_ATRPN1B___26S_proteasome_regulatory_subunit_S2_1B___chr4:14067082-14072357_REVERSE_LENGTH=891
VGQAVDVVGQAGRPK	43.4	2					77.4	1	59.1	2
VQDPNPELQK									32.1	2
AT4G28510.1			32.7	2					55.2	2
__Symbols:_ATPHB1,_PHB1___prohibitin_1___chr4:14084970-14086372_REVERSE_LENGTH=288
AVVAQYNASQLITQR									55.2	2
IPGGGAISTLLK									46	2
QVAAQEAER			27.3	2
VLPSIINETLK			32.7	2
AT4G28750.1	81.6	1			51.9	1	105	4	86.2	5
__Symbols:_PSAE-1___Photosystem_I_reaction_centre_subunit_IV_/_PsaE_protein___chr4:14202951-14203888_REVERSE_LENGTH=143
AAEDPAPASSSSK					51.9	1	61.2	4
DSPAAAAAPDGATATKPKPPPIGPK									36.8	5
NVGSVVAVDQDPK	81.6	1					105	4	78.4	5
NVGSVVAVDQDPKTR									86.2	5
TRYPVVVR							24.3	4
VNYANISTNNYALDEVEEVAA									76.3	5
AT4G29060.1			108	3					80.6	1
__Symbols:_emb2726___elongation_factor_Ts_family_protein___chr4:14317744-14321315_FORWARD_LENGTH=953
NALSESEGDMVK			37.2	3
QTVATLGENIK			26.7	3
SQDFAAEVAAQTAAKPK			108	3					80.6	1
AT4G30920.1							103	18	105	3
__Symbols:____Cytosol_aminopeptidase_family_protein___chr4:15046589-15049304_REVERSE_LENGTH=583
AGGSITAALFLK							82.8	18	80.4	3
DVNSKFENPILK							61.1	18
DVNSKFENPILKK							31.3	18
EVIAASER									46.2	3
FDMGGSAAVLGAAK							78.3	18	105	3
GDILAVGVTEKDMAK							49	18
GLTFDSGGYNIK							64.5	18
LCSASAIASGTVLGLFEDSR							51.3	18
LPGLGSKR							49.3	18	36	3
LTLADALVYACNQGVDK							103	18	73.4	3
MPMEESYWEMMK							55.3	18
RVGLIGLGK							54.2	18
SASTPSAFQSLGEAVAAAAK							99	18
SGVADMVNTGGR							84.3	18
SVDIIGFGSGPELEK							62.7	18	61.3	3
SVDIIGFGSGPELEKK							78.3	18	63.9	3
TGPGCLIELMK							76.1	18	84.8	3
TIEVNNTDAEGR							43	18	73.3	3
TKLALVGK							45.3	18
VGLIGLGK							25.1	18
AT4G33010.1			76.4	2			51.8	5	83.7	5
__Symbols:_AtGLDP1,_GLDP1___glycine_decarboxylase_P-protein_1___chr4:15926852-15931150_REVERSE_LENGTH=1037
EYAAFPAPWLR									48.4	5
GFKNTAGIEPEDVAK							43.6	5
IAILNANYMAK			76.4	2			42.9	5	27.1	5
IIGISVDSSGK			34.8	2
LGVAEVQELPFFDTVK							51.8	5	83.7	5
NTAGIEPEDVAK							49.5	5
NTAGIEPEDVAKR									60.3	5
VDNVYGDRK							33.2	5
AT4G33470.1	85.5	7	105	22	88.8	3	72.6	3	95.1	14	88.9	2
__Symbols:_hda14,_ATHDA14___histone_deacetylase_14___chr4:16102774-16105439_REVERSE_LENGTH=423
ALLGEDSLASEFDNPAYLYDEPMRK			88.1	22					42.1	14
AYVFGLEK	33.1	7			46.8	3
FRGSQILELANFK			59.5	22
GEGTTLNLPLPGGSGDIAMR			89.8	22					42	14
GKGEGTTLNLPLPGGSGDIAMR			105	22					51.8	14
GPMGFCVFGNVAIAAR			54.7	22
GSQILELANFK	83.5	7	84.1	22	76.9	3	72.6	3	58.5	14	83.8	2
LIYSVSAALGHNK			73.3	22	88.8	3
NPLLPSIQQLADAR			85.6	22					92.5	14
TATVEDIANVHDK	85.5	7	98	22					95.1	14	88.9	2
TATVEDIANVHDKAYVFGLEK			81.9	22					60.6	14
TVFEEIIVPCAQR			48.6	22					45.4	14
VPAIVNALEMNELTPK	54.9	7	104	22			63.9	3	81.3	14
AT4G34200.1			34.1	1			37.7	2	59	1
__Symbols:_EDA9___D-3-phosphoglycerate_dehydrogenase___chr4:16374041-16376561_REVERSE_LENGTH=603
ISLCDALIVR									59	1
NVAQADASVK							37.7	2
TLAVLGFGK							31.5	2
VIAHDPYAPADR			34.1	1
AT4G34670.1			67.6	3			33.3	4	36.6	3
__Symbols:____Ribosomal_protein_S3Ae___chr4:16548724-16550222_FORWARD_LENGTH=262
APGSFTNRNVGK							25.6	4
ATQGIYPLQNVFIR									27.3	3
EASSCDLKELVAK			67.6	3
LRAEDVQGR							33.3	4	27.6	3
TCYAQSSQIR			63.5	3					36.6	3
AT4G34980.1	80.6	4	37.1	2	63.5	2	72.8	2	34.5	2	97.1	3
__Symbols:_SLP2___subtilisin-like_serine_protease_2___chr4:16656929-16659223_REVERSE_LENGTH=764
ASMSGYASGVAK	29	4									33.8	3
DADGHGTHTSSTAAGR											44.9	3
GVTVTVKPPR					31.7	2
SAHPDWSPAVIR			26.5	2					26	2
SFSDLNLGPIPK									34.5	2
SPQFLGLQNQK	36.4	4	37.1	2			47.4	2
TATNVGQAEAVYR	80.6	4			63.5	2	72.8	2			97.1	3
AT4G35090.1	64.9	0	62.4	1			72.4	4	84.2	3
__Symbols:_CAT2___catalase_2___chr4:16700937-16703215_REVERSE_LENGTH=492
APGVQTPVIVR	64.9	0	62.4	1			65.7	4	56.6	3
FSTVIHER							42.6	4
GPILLEDYHLVEK							62.8	4	84.2	3
LFIQIIDPADEDKFDFDPLDVTK			46.5	1
LGPNYLQLPVNAPK	37.1	0					72.4	4	84.2	3
SHIQENWR							29.3	4
SLLEEDAIR									31.2	3
TWPEDILPLQPVGR									37.4	3
AT4G35100.1,AT4G35100.2			71.9	1					69.1	2
__Symbols:_PIP3,_PIP3A,_PIP2;7,_SIMIP___plasma_membrane_intrinsic_protein_3___chr4:16708672-16709958_FORWARD_LENGTH=280
SFGAAVIYNNEK			71.9	1					41.7	2
TPYNTLGGGANTVADGYSK									69.1	2
AT4G37910.1							70.7	3	61.5	2
__Symbols:_mtHsc70-1___mitochondrial_heat_shock_protein_70-1___chr4:17825368-17828099_REVERSE_LENGTH=682
EVDEVLLVGGMTR							45.8	3	48.5	2
NSADTTIYSVEK							70.7	3
SDNIDLTKDNLALQR									61.5	2
SSGGLSDDEINR							45.7	3
AT4G37930.1	75.7	2	79.4	8	68.3	1	72.2	6	58.5	4
__Symbols:_SHM1,_STM,_SHMT1___serine_transhydroxymethyltransferase_1___chr4:17831891-17834742_REVERSE_LENGTH=517
AYQEQVLSNSAK	74.7	2	79.4	8			72.2	6
FAQTLMER			49.4	8
GFVEEDFAK			27.3	8
LIVAGASAYAR			70.5	8			51.8	6
LRHEVEEFAK			42.1	8					35.4	4
NTVPGDVSAMVPGGIR			70.8	8			56.8	6	58.5	4
VLEAVHIASNK	75.7	2	64.5	8	68.3	1	69	6	57	4
AT4G38970.1	74.6	5	110	10			121	2	86.4	5
__Symbols:_FBA2___fructose-bisphosphate_aldolase_2___chr4:18163714-18165659_REVERSE_LENGTH=398
AKANSLAQLGK	33	5	75.5	10			55.3	2	71.9	5
ALQNTCLK			51	10					38.4	5
ANSLAQLGK	54.8	5	72.2	10			52.2	2
ATPEQVAAYTLK	24.5	5	60.2	10
DRATPEQVAAYTLK			67.5	10					63.9	5
EAAWGLAR			55.8	10					32.8	5
GILAMDESNATCGK			87.3	10
GILAMDESNATCGKR			24	10					62.8	5
LDSIGLENTEANR	74.6	5	110	10			121	2	45.2	5
MVDVLVEQNIVPGIK			100	10					34.9	5
MVDVLVEQNIVPGIKVDK			83.3	10					29.5	5
RLDSIGLENTEANR	68.3	5	88.7	10			78.2	2	86.4	5
TAAYYQQGAR	39.7	5	63.3	10			48.1	2	72.2	5
TVVSIPNGPSALAVK	34	5	49.1	10					51.9	5
TWGGRPENVNAAQTTLLAR			64.3	10
YTGEGESEEAK			46.3	10					53.7	5
AT4G39080.1			88.7	2					87.3	2
__Symbols:_VHA-A3___vacuolar_proton_ATPase_A3___chr4:18209513-18214752_FORWARD_LENGTH=821
AAVDSNSQVGSIFQVLR									87.3	2
DVSCSEATTIGLIK			88.7	2					65.9	2
SYNELMEYK			37	2
AT5G01530.1	61.6	4	82.8	7			61.7	8	88.3	8
__Symbols:_LHCB4.1___light_harvesting_complex_photosystem_II___chr5:209084-210243_FORWARD_LENGTH=290
FFDPLGLAADPEK	60.7	4	76.3	7			61.7	8	76.2	8
FFDPLGLAADPEKTAQLQLAEIK			50.4	7					78.7	8
FRECELIHGR			27.1	7					37.3	8
NAELDSEKR	38.2	4					52.2	8
NLAGDVIGTR	61.6	4	64.6	7			57.5	8	39.3	8
NLAGDVIGTRTEAADAK	50	4	82.8	7			57.5	8	88.3	8
STPFQPYSEVFGIQR	41.2	4	78.3	7			42.5	8	59.2	8
TAQLQLAEIK	45.3	4	54.9	7			31.4	8	75.4	8
TAQLQLAEIKHAR			68	7
AT5G02450.1							42.1	1	64.6	6
__Symbols:____Ribosomal_protein_L36e_family_protein___chr5:533501-534394_FORWARD_LENGTH=108
EVAGQAPYEKR									31.1	6
KREEMSSVLR									37.3	6
NLIKEVAGQAPYEK									64.6	6
VATGLFVGLNK							42.1	1	51.7	6
AT5G02500.1	85.3	22	109	17	119	11	80.8	23	99.4	15
__Symbols:_HSC70-1,_HSP70-1,_AT-HSC70-1,_HSC70___heat_shock_cognate_protein_70-1___chr5:554055-556334_REVERSE_LENGTH=651
ARFEELNMDLFR									25.1	15
ATAGDTHLGGEDFDNR	62.5	22	89.7	17	84.5	11	76.2	23	79.1	15
DAGVIAGLNVMR	79.2	22	95.3	17	74.8	11	69.8	23	64.2	15
ELESICNPIIAK									69.8	15
IGEKLPAADK									27	15
IINEPTAAAIAYGLDK	51.7	22	109	17			80.8	23	97.9	15
IINEPTAAAIAYGLDKK	79.6	22	88.6	17			64.8	23	53.9	15
ITITNDKGR			58.3	17	67.2	11
LSKDEIEK							49.6	23
MDKSTVHDVVLVGGSTR					51.7	11
MVNHFVQEFK			47.1	17	43.3	11	46.9	23	34.5	15
NALENYAYNMR	53.9	22	69.1	17	60.8	11	59.6	23	63.8	15
NAVVTVPAYFNDSQR	43.7	22	51.5	17
NKITITNDKGR			41.4	17	52.3	11	33.9	23	43.2	15
NQVAMNPVNTVFDAK	50.1	22	83.8	17	119	11	57.5	23	51	15
NQVAMNPVNTVFDAKR	35.9	22	94.1	17			41.6	23	92.1	15
NTIQDEKIGEK			33	17			38.5	23
STVHDVVLVGGSTR	71.3	22					69.3	23
TKDNNLLGK	37.6	22					31.7	23
TTPSYVAFTDSER	85.3	22	90.8	17					99.4	15
TTPSYVAFTDSERLIGDAAK							25.6	23
VQQLLQDFFNGK							55.3	23
AT5G02870.1			69.2	5					59.2	5
__Symbols:____Ribosomal_protein_L4/L1_family___chr5:657830-659526_FORWARD_LENGTH=407
AGHQTSAESWGTGR			69.2	5
AGQAAFGNMCR			46.7	5					24	5
HAIVSAIAATAVPALVMAR			40.8	5
KAGHQTSAESWGTGR									59.2	5
KGPLVVFGTEGAK			54	5					24.5	5
KVVTKEEAQAIK									37.3	5
NLPGVELCHVER			60.9	5					53.5	5
AT5G04140.2			100	7			69.2	4	104	12
__Symbols:_GLU1,_GLS1,_GLUS,_FD-GOGAT___glutamate_synthase_1___chr5:1130031-1138186_FORWARD_LENGTH=1648
ALYYLCEAADDAVR									48.8	12
DALIALGCMEHR									41.1	12
ETHEAIAIAMNR							51.1	4
ETMPNIQQVFVK			58.7	7					54.9	12
FCTGGMSLGAISR									95.5	12
FGVTPTFLVNADQLEIK									34.7	12
GLQNGDIATSAIK									74.7	12
GMAGGEIVVTPVEK			59.1	7					47	12
IPTVTIEQAQK			50.6	7					57.3	12
ISGLTFDELAR									68.4	12
LIGESNDYVGK			30.4	7
LVAEAGIGTVASGVAK			100	7					104	12
SGSQLLVLSDR							69.2	4
SNSGEGGEDPIR			73.7	7					70.9	12
SSTVMENEEILR			54.4	7			48.6	4
VAQGAKPGEGGQLPGK									60.9	12
VEPAVAIVQR							26.8	4
AT5G08280.1			69.4	3			39.2	1
__Symbols:_HEMC___hydroxymethylbilane_synthase___chr5:2663763-2665596_REVERSE_LENGTH=382
GSPLALAQAYETR			69.4	3
ILSQPLADIGGK							39.2	1
KGPYVYEDMVK			34.4	3
AT5G08670.1,AT5G08680.1,AT5G08690.1	52.9	6	85.2	13	48.8	2	90	11	97	9
__Symbols:____ATP_synthase_alpha/beta_family_protein___chr5:2818395-2821149_REVERSE_LENGTH=556
DAPALVDLATGQEILATGIK			73.5	13			90	11	97	9
IGLFGGAGVGK	50.1	6	48.2	13			36.6	11	64	9
IMNVLGEPIDER			37.1	13
IPSAVGYQPTLASDLGALQER			85.2	13					62.6	9
KVLNTGAPITVPVGR			75.6	13			65.4	11	92.4	9
LVLEVSHHLGQNVVR			25.4	13
TEHYLPIHR			34.8	13
TIAMDGTEGLVR	52.9	6	64.3	13	48.8	2	65.3	11	33.8	9
TVLIMELINNVAK	31	6	34.9	13			57	11
VCQVIGAIVDVR									35.5	9
VGLTGLTVAEYFR									85.7	9
VLNTGAPITVPVGR	44.8	6			44.2	2	62.5	11
VVDLLAPYQR	51.1	6	22.1	13			51.2	11
AT5G09650.1			41.6	2					59.1	2
__Symbols:_AtPPa6,_PPa6___pyrophosphorylase_6___chr5:2991331-2993117_REVERSE_LENGTH=300
DYKIPDGKPANR			26.9	2
IIQETNESWAK									38.8	2
VQEEGPAESLDYR			41.6	2					59.1	2
AT5G09660.1,AT5G09660.2	76.7	3	110	5					53.8	3
__Symbols:_PMDH2___peroxisomal_NAD-malate_dehydrogenase_2___chr5:2993645-2995551_REVERSE_LENGTH=354
AGAGSATLSMAYAAAK	76.7	3	110	5
IQNGGTEVVEAK	30.5	3	76.3	5
LLGVTTLDVAR	42.6	3	91.9	5					52.6	3
TGAEEVYQLGPLNEYER			84	5					25	3
VAILGAAGGIGQSLSLLMK			90	5					53.8	3
AT5G09810.1	62.7	3	93.8	3	63.8	1	79.1	1	59.8	0	52	0
__Symbols:_ACT7___actin_7___chr5:3052809-3054220_FORWARD_LENGTH=377
AGFAGDDAPR	62.7	3	76.1	3			79.1	1			35.7	0
AVFPSIVGRPR	42.4	3	57	3			36.4	1
DAYVGDEAQSK	33.5	3
DAYVGDEAQSKR	39.8	3	61.5	3	63.8	1			59.8	0	52	0
EITALAPSSMK	41	3			48.2	1					45.7	0
GYMFTTTAER	47.2	3	39.2	3			46.6	1
HTGVMVGMGQK			40.7	3	42.2	1
IKVVAPPER			24	3	33.9	1
IKVVAPPERK			27.8	3	37.1	1
LAYVALDYEQELETAK			37.8	3
NYELPDGQVITIGAER			93.8	3					50.7	0
AT5G10360.1			62.5	2					74.1	1
__Symbols:_EMB3010,_RPS6B___Ribosomal_protein_S6e___chr5:3258734-3260142_REVERSE_LENGTH=249
GVSDLPGLTDTEKPR			62.5	2					74.1	1
MKFNVANPTTGCQK			25.4	2
AT5G10450.1,AT5G10450.2,AT5G10450.3,AT5G10450.4	21.3	1	105	6			54.4	1	98.4	7
__Symbols:_GRF6,_AFT1,_14-3-3lambda___G-box_regulating_factor_6___chr5:3284452-3286261_REVERSE_LENGTH=248
AAQDIAAADMAPTHPIR			105	6					98.4	7
DQYVYMAK	21.3	1
IVSSIEQKEESR							54.4	1	63.5	7
KNDEHVSLVK									56.6	7
LLDSHLIPSAGASESK			49.8	6					40.8	7
SKVESELSSVCSGILK									85.1	7
TAAEDTMLAYK			67.3	6
AT5G13030.1			35.8	1			62	3	76.1	3
__Symbols:____unknown_protein;_FUNCTIONS_IN:_molecular_function_unknown;_INVOLVED_IN:_biological_process_unknown;_LOCATED_IN:_chloroplast;_EXPRESSED_IN:_23_plant_structures;_EXPRESSED_DURING:_13_growth_stages;_CONTAINS_InterPro_DOMAIN/s:_Uncharacterised_protein_family_UPF0061_(InterPro:IPR003846);_Has_5046_Blast_hits_to_4997_proteins_in_1211_species:_Archae_-_8;_Bacteria_-_2327;_Metazoa_-_120;_Fu…
ALCLLTTGQNVTR									45.4	3
DLQNQSLGAVDEGVK							40.4	3	76.1	3
FADGLAVLR							62	3
TLAVAQLINQK			35.8	1			52.2	3	29.5	3
AT5G13450.1			32	1					47.5	3
__Symbols:_ATP5___delta_subunit_of_Mt_ATP_synthase___chr5:4310558-4311941_REVERSE_LENGTH=238
KFMQLTNAHR									31.9	3
NFLSLLAENGK									34.5	3
TAPIFAQFTK			32	1					47.5	3
AT5G14740.2			126	9			70.5	1	104	11
__Symbols:_CA2,_CA18,_BETA_CA2___carbonic_anhydrase_2___chr5:4760536-4762382_FORWARD_LENGTH=259
EAVNVSLANLLTYPFVR							54.4	1
EKYETNPALYGELAK			71.7	9			25.6	1	75	11
EKYETNPALYGELAKGQSPK			50.7	9
GLMSFPLDGNNSTDFIEDWVK									41	11
GNESYEDAIEALKK			87.2	9					72.4	11
IKEGFVTFKK			31.6	9					46.6	11
ITAELQAASSSDSK			126	9			70.5	1	83.5	11
KITAELQAASSSDSK			119	9					65	11
LLIEKDDLKDVAAAK			90.7	9					86.4	11
NIANMVPPFDK			51.5	9					78.8	11
NIANMVPPFDKVK			58.6	9					56.5	11
VENIVVIGHSACGGIK			79.3	9					85.2	11
VLAESESSAFEDQCGR			75.7	9					104	11
VLAESESSAFEDQCGRCER			58.3	9
YETNPALYGELAK			82.6	9
YMVFACSDSR			49.9	9					50	11
AT5G14780.1			59.8	3					45.5	1
__Symbols:_FDH___formate_dehydrogenase___chr5:4777043-4779190_FORWARD_LENGTH=384
FVEDLNEMLPK			59.8	3
LQMAPELEKETGAK			33.3	3					45.5	1
AT5G15090.1,AT5G15090.2			52.5	2					72.7	3
__Symbols:_VDAC3,_ATVDAC3___voltage_dependent_anion_channel_3___chr5:4889641-4891389_REVERSE_LENGTH=274
ENAITVGTQHALDPLTTVK									30.2	3
GSLFLGDVATQVK			52.5	2					72.7	3
VKGPGLYTEIGKK			36.8	2
AT5G17920.1,AT5G17920.2	61.5	6	81	8			44.3	5	64.4	4	35.7	2
__Symbols:_ATCIMS,_ATMETS,_ATMS1___Cobalamin-independent_synthase_family_protein___chr5:5935771-5939195_FORWARD_LENGTH=765
AIKEEIKK			41.6	8			31.7	5	40.2	4	35.7	2
AVNEYKEAK	44	6					41.4	5			33.4	2
GGIGVIQIDEAALR	42.9	6	81	8					55.3	4
GNASVPAMEMTK									36.3	4
IPSSEEIADRVNK	61.5	6	56.7	8			44.3	5	64.4	4
KVSEEDYVK	46.1	6					40.5	5
KYTEVKPALK			41.5	8
SDEKLLSVFR							41.7	5
SFELLSLLPK			38.1	8
YGAGIGPGVYDIHSPR	32.8	6
YTEVKPALK			25.3	8
AT5G19220.1	51.6	1	103	1			96.6	5
__Symbols:_ADG2,_APL1___ADP_glucose_pyrophosphorylase_large_subunit_1___chr5:6463931-6466775_REVERSE_LENGTH=522
IQECIIDKNAR							35.6	5
NVIIANSEGIQEADR							37.6	5
TVASIILGGGAGTR	51.6	1	103	1			96.6	5
AT5G19760.1			63.9	4					45.8	1
__Symbols:____Mitochondrial_substrate_carrier_family_protein___chr5:6679591-6681845_REVERSE_LENGTH=298
AIESNDGKPLPLYQK			45.7	4					45.8	1
MQADNTLPLAQR			63.9	4
AT5G20290.1			83.5	4					44.3	3
__Symbols:____Ribosomal_protein_S8e_family_protein___chr5:6851695-6853012_REVERSE_LENGTH=222
DGEEGEEAAVAAPEEVKK									35.3	3
KDGEEGEEAAVAAPEEVKK			83.5	4
LLACISSRPGQCGR									27	3
SLDSHIEDQFASGR			66.2	4
VLDVVYNASNNELVR			35.2	4					44.3	3
AT5G20630.1							73.3	2	75.7	4
__Symbols:_GLP3,_GLP3A,_GLP3B,_ATGER3,_GER3___germin_3___chr5:6975315-6975950_REVERSE_LENGTH=211
AAVTPAFAPAYAGINGLGVSLAR							73.3	2
GPALAFVAFGSSSPGLQILPFALFANDLPSELVEATTFLSDAEVKK									56.8	4
GPQSPSGYSCK							36.7	2	56.6	4
LKGVLGGTN									75.7	4
AT5G20720.1,AT5G20720.2,AT5G20720.3	37	1	86.5	3			63.4	3	66.3	5
__Symbols:_CPN20,_CPN10,_CHCPN10,_ATCPN21,_CPN21___chaperonin_20___chr5:7015015-7016354_FORWARD_LENGTH=253
ITPLPVSTGSTVLYSK									51.6	5
TAGGLLLTETTK			70.2	3			61.4	3
TLGGILLPSTAQSKPQGGEVVAVGEGR									66.3	5
VAEAEEKTAGGLLLTETTK									61.3	5
YAGNDFKGK							34.8	3	34.9	5
YAGTEVEFNDVK	37	1	86.5	3			63.4	3
YTSIKPLGDR			40.8	3					43.5	5
AT5G20950.1,AT5G20950.2			105	7					65.5	5
__Symbols:____Glycosyl_hydrolase_family_protein___chr5:7107609-7110775_REVERSE_LENGTH=624
ATPETWVNMVNEIQK			65.3	7					57.3	5
HFVGDGGTVR			42.9	7					36.4	5
IGAATALEVR									65.5	5
IGQMVQIER			64.6	7					40.7	5
IVQQMTEIIPGLQGDLPTKR			19.1	7
YFIGSVLSGGGSVPSEK			105	7					55.5	5
YKDPKQPLGAR			28.3	7
AT5G22880.1			21.7	1					53.2	4
__Symbols:_H2B,_HTB2___histone_B2___chr5:7652130-7652567_REVERSE_LENGTH=145
KPAEKTPAAEPAAAAEK									23.6	4
QVHPDIGISSK									29.8	4
TPAAEPAAAAEK									53.2	4
YNKKPTITSR			21.7	1
AT5G23060.1			62.3	7					25	1
__Symbols:_CaS___calcium_sensing_receptor___chr5:7736760-7738412_REVERSE_LENGTH=387
RVEAEIAALK			58.8	7
VISIPLEELPNK			39.9	7					25	1
[truncated: 615 more rows]
