# Supplementary material for: Probing formation of cargo/importin-α transport complexes in plant cells using a pathogen effector
Source: Plant J. 2014 Nov 17;81(1):40–52. doi: 10.1111/tpj.12691 (PMC4350430; doi:10.1111/tpj.12691)
Supplement: Supplementary file 9 — Data S3. List of oligo-nucleotides and pENTR plasmids used in this study. [file tpj0081-0040-sd9.xlsx]

## Sheet: pENTR clones
pENTR/D-Topo clone number	pENTR/D-Topo clone	fw oligo	rv oligo	amplified from	encodes amino acids	comments
1	pENTR-HaRxL106	CACCATGATAGTCTTTCCCGG	CTAACTCCTCCCGATTC	Hpa Emoy2 genomic DNA	25-285	from Fabro et al. (2011)
2	pENTR-HaRxL106DN1	CACCAGTGCTGACAACGGCAAC	CTAACTCCTCCCGATTC	pENTR-HaRxL106	46-285
3	pENTR-HaRxL106DN2	CACCTCGAGCCTTCCTTTGTATAG	CTAACTCCTCCCGATTC	pENTR-HaRxL106	93-285
4	pENTR-HaRxL106DN3	CACCGCTGCTTTGAATACGTTGAC	CTAACTCCTCCCGATTC	pENTR-HaRxL106	110-285
5	pENTR-HaRxL106DN4	CACCGGCGTCGAGAACCCGGAG	CTAACTCCTCCCGATTC	pENTR-HaRxL106	137-285
6	pENTR-HaRxL106DN5	CACCGGCAAAAAGCAACCTGCCC	CTAACTCCTCCCGATTC	pENTR-HaRxL106	162-285
7	pENTR-HaRxL106DN6	CACCGGCGGCCCGGATTACG	CTAACTCCTCCCGATTC	pENTR-HaRxL106	228-285
8	pENTR-HaRxL106DC	CACCATGATAGTCTTTCCCGG	TCAGCCGCCCTTCTTCTCCTT	pENTR-HaRxL106	25-227
9	pENTR-SV40NLS-HaRxL106DC	CACCGCTCCTAAGAAAAAGCGTAAGGTTATAGTCTTTCCCGGCTCGC	TCAGCCGCCCTTCTTCTCCTT	pENTR-HaRxL106DC
10	pENTR-HaRxL106DC-SV40NLS	CACCATGATAGTCTTTCCCGG	TCAAACCTTACGCTTCTTTTTAGGGCCGCCCTTCTTCTCC	pENTR-HaRxL106DC
11	pENTR-HaRxL106DC NAAIRS1+2					synthesised construct
12	pENTR-importin-a1	CACCATGTCACTGAGACCCAACGC	GCTGAAGTTGAATCCTCCG	Col-0 genomic DNA	1-532
13	pENTR-importin-a2	CACCATGTCTTTGAGACCTAACG	CTGGAAGTTGAATCCACC	Col-0 cDNA	1-535
14	pENTR-DIBB-importin-a2	CACCATGAAGTTGGAGAGTTTGCCTGC	CTGGAAGTTGAATCCACC	pENTR-importin-a2	75-535
15	pENTR-importin-a4	CACCATGTCGCTGAGGCCGAGC	GGCAAATTTGAATCCACCAACGG	Col-0 genomic DNA	1-538
16	pENTR-importin-a9	CACCATGGCGGATGATGGCTC	TTCATCGATTCCATAATCTTCACC	Col-0 cDNA	1-519
17	pENTR-importin-a3 (MOS6)	CACCATGTCTCTCAGACCTAGCG	AATAAAGTTGAATTGACCAGGAGG	Col-0 cDNA	1-531
18	pENTR-SAP11	CACCTCTCCAAAGAAGGAATCTTCAG	TTACTTCTTAGAATCATCAGGTTGC	pOPINF-SAP11	32-121
19	pENTR-bZIP5	CACCATGATGTCTACTATTTCCC	TTAGGTTTGACGAAACATC	Col-0 genomic DNA	1-156
